# Supplementary material for: Cytoplasmic innate immune sensing by the caspase-4 non-canonical inflammasome promotes cellular senescence
Source: Cell Death Differ. 2021 Dec 16;29(6):1267–82. doi: 10.1038/s41418-021-00917-6 (PMC9177556; doi:10.1038/s41418-021-00917-6)
Supplement: Supplementary file 3 — Dataset 1 [file 41418_2021_917_MOESM3_ESM.xlsx]

## Sheet: OIS siCASP4 expr. comparison
Ras v RASsiCASP4 5day	baseMean	log2FoldChange	lfcSE	stat	pvalue	padj	Ras v RASsiCASP4 8day	baseMean	log2FoldChange	lfcSE	stat	pvalue	padj
CASP4	1764.3	5.94883	0.244907	24.2902	2.4891e-130	2.84231e-126	CASP4	1764.3	6.34919	0.245093	25.9052	5.81215e-148	7.02572e-144
MMP9	10.5905	2.82219	1.45592	1.93841	0.0525727	NA	MMP9	10.5905	4.63898	0.870704	5.32785	9.93834e-08	2.73033e-05
KCNK17	0.885807	-2.43138	2.70614	-0.898468	0.368936	NA	KCNK17	0.885807	4.47678	2.6181	1.70994	0.0872775	NA
LCE3A	3.87292	1.02464	2.05021	0.499772	0.617235	NA	LCE3A	3.87292	4.45091	1.46896	3.02997	0.0024458	NA
TNF	1.44152	-1.69474	2.34326	-0.723239	0.469533	NA	TNF	1.44152	4.42486	2.11718	2.08998	0.0366198	NA
IL36B	1.44856	0.0628419	2.29226	0.0274149	0.978129	NA	IL36B	1.44856	4.41611	1.99382	2.2149	0.0267667	NA
C4orf26	1.2779	0.0629237	4.85661	0.0129563	0.989663	NA	C4orf26	1.2779	4.37005	4.72363	0.925148	0.354889	NA
SERPINB3	2.51279	1.78803	2.0819	0.858845	0.390426	NA	SERPINB3	2.51279	4.36928	1.70403	2.56409	0.0103446	NA
FAIM3	0.679199	1.02463	3.19823	0.320374	0.748685	NA	FAIM3	0.679199	4.35916	3.01015	1.44815	0.147574	NA
ATP6V0A4	1.7589	2.01702	1.94516	1.03694	0.299762	NA	ATP6V0A4	1.7589	4.34042	1.84296	2.35514	0.0185159	NA
ORAI1	1.05036	0.0628448	2.35855	0.0266456	0.978742	NA	ORAI1	1.05036	4.31266	2.09808	2.05553	0.0398282	NA
EXO1	17.5448	-0.279607	0.735107	-0.380363	0.703676	0.904874	EXO1	17.5448	4.29042	1.41968	3.02211	0.00251021	0.0755703
BMP8B	0.646645	1.02463	3.1803	0.32218	0.747316	NA	BMP8B	0.646645	4.27743	2.99323	1.42904	0.152994	NA
MSH4	2.42634	-1.01446	1.3106	-0.774043	0.438905	NA	MSH4	2.42634	4.19157	1.5641	2.67986	0.00736531	NA
POU5F1B	0.605154	1.02463	3.24642	0.315617	0.752293	NA	POU5F1B	0.605154	4.11001	3.06806	1.33961	0.180371	NA
HEPHL1	4.7929	1.02464	1.92255	0.532959	0.594062	NA	HEPHL1	4.7929	4.01195	1.16986	3.42942	0.000604872	NA
ALK	0.564647	1.02463	3.82005	0.268224	0.788527	NA	ALK	0.564647	3.99071	3.67278	1.08656	0.27723	NA
ILDR2	1.71996	1.43254	1.68622	0.849557	0.395571	NA	ILDR2	1.71996	3.9284	1.694	2.319	0.0203949	NA
RBP5	1.61599	0.514995	1.73619	0.296624	0.766753	NA	RBP5	1.61599	3.90535	1.84892	2.11223	0.0346667	NA
C11orf91	0.93448	-1.41975	2.09359	-0.678143	0.497681	NA	C11orf91	0.93448	3.88436	1.99857	1.94357	0.0519476	NA
GPR115	6.27332	2.71529	1.4102	1.92546	0.0541717	NA	GPR115	6.27332	3.8405	1.0852	3.53898	0.000401682	NA
SSTR4	1.04502	0.0629393	4.85661	0.0129595	0.98966	NA	SSTR4	1.04502	3.83487	4.72895	0.810936	0.417403	NA
LINC00478	0.650585	1.99314	3.3362	0.597429	0.550221	NA	LINC00478	0.650585	3.82092	3.2332	1.18177	0.237295	NA
P2RY8	2.54225	1.02466	3.52869	0.290379	0.771527	NA	P2RY8	2.54225	3.79628	3.22918	1.17562	0.239749	NA
PAEP	2.43962	0.0628619	2.44793	0.0256797	0.979513	NA	PAEP	2.43962	3.78112	1.99209	1.89807	0.0576867	NA
LNPEP	0.707829	1.02736	2.99977	0.342481	0.731989	NA	LNPEP	0.707829	3.77972	2.88603	1.30966	0.19031	NA
MRGPRD	0.411132	0.0628936	4.84982	0.0129682	0.989653	NA	MRGPRD	0.411132	3.75824	4.74004	0.792872	0.427852	NA
GRIA1	1.76189	0.567893	1.57557	0.360436	0.718521	NA	GRIA1	1.76189	3.69099	1.77783	2.07612	0.0378832	NA
DKFZP586I1420	0.888787	1.02464	2.59591	0.394712	0.693055	NA	DKFZP586I1420	0.888787	3.68022	2.38803	1.54111	0.123289	NA
C6orf223	0.930149	-2.15398	2.34035	-0.920364	0.357383	NA	C6orf223	0.930149	3.67366	2.32648	1.57907	0.114321	NA
LRRC38	0.380282	0.0628925	4.85661	0.0129499	0.989668	NA	LRRC38	0.380282	3.64932	4.74973	0.768322	0.442296	NA
C2CD4A	0.450677	1.02462	3.63394	0.281959	0.777975	NA	C2CD4A	0.450677	3.6329	3.49024	1.04088	0.297933	NA
C3orf36	0.432629	-0.898904	4.16131	-0.216015	0.828976	NA	C3orf36	0.432629	3.62093	4.03685	0.896969	0.369735	NA
HPSE	1.05615	-0.898933	2.37535	-0.378443	0.705102	NA	HPSE	1.05615	3.59962	2.10846	1.70723	0.0877792	NA
DKFZP434H168	0.356421	0.0628914	4.85661	0.0129497	0.989668	NA	DKFZP434H168	0.356421	3.55922	4.75217	0.748967	0.453877	NA
TDO2	2.07372	0.0629488	4.85661	0.0129615	0.989659	NA	TDO2	2.07372	3.52048	4.64471	0.757956	0.448477	NA
C1orf64	0.34874	0.0628909	4.85661	0.0129496	0.989668	NA	C1orf64	0.34874	3.51964	4.75328	0.740464	0.459018	NA
LCE1C	0.790095	1.02463	3.21799	0.318408	0.750175	NA	LCE1C	0.790095	3.51498	3.0283	1.16071	0.24576	NA
GPR150	2.15023	1.01117	1.60833	0.628708	0.52954	NA	GPR150	2.15023	3.5092	1.77347	1.97871	0.0478482	NA
CD93	0.345752	0.0628908	4.85661	0.0129495	0.989668	NA	CD93	0.345752	3.50767	4.75363	0.737893	0.46058	NA
IL7	2.0286	3.15371	1.63785	1.92552	0.0541642	NA	IL7	2.0286	3.50119	1.63047	2.14735	0.0317658	NA
CCL4	6.12815	1.02464	1.83412	0.558656	0.576396	NA	CCL4	6.12815	3.48346	0.918851	3.7911	0.00014998	NA
TEX21P	0.662899	0.746593	3.07163	0.243061	0.807958	NA	TEX21P	0.662899	3.48	2.93727	1.18477	0.236107	NA
LCE3D	45.952	3.16841	1.55638	2.03575	0.041775	0.27962	LCE3D	45.952	3.47232	0.918165	3.7818	0.000155697	0.010261
KCNA5	0.336786	0.0628904	4.85661	0.0129494	0.989668	NA	KCNA5	0.336786	3.4712	4.75469	0.730057	0.465356	NA
RIPK4	0.472383	-1.79331	4.67731	-0.383406	0.701419	NA	RIPK4	0.472383	3.4711	4.60862	0.753177	0.451344	NA
RNF19A	0.644808	1.02463	2.80324	0.365517	0.714725	NA	RNF19A	0.644808	3.47048	2.62243	1.32338	0.185709	NA
TNFRSF9	0.980728	1.05891	2.64647	0.400123	0.689066	NA	TNFRSF9	0.980728	3.46702	2.53699	1.36659	0.171755	NA
NUDT2	0.41017	1.02462	3.71788	0.275594	0.78286	NA	NUDT2	0.41017	3.46182	3.58393	0.965926	0.334081	NA
SLC44A5	0.328833	0.06289	4.85661	0.0129494	0.989668	NA	SLC44A5	0.328833	3.4379	4.75569	0.722902	0.46974	NA
GRAP	0.405193	0.0628858	4.28433	0.0146781	0.988289	NA	GRAP	0.405193	3.43785	4.1695	0.824522	0.409643	NA
CORT	1.46212	-0.817512	1.72814	-0.473059	0.636171	NA	CORT	1.46212	3.42917	1.91511	1.79059	0.0733593	NA
DCLK1	1.61756	-2.67713	1.7538	-1.52648	0.126892	NA	DCLK1	1.61756	3.42118	1.79037	1.91089	0.0560192	NA
SPRN	0.799186	1.34149	2.68837	0.498999	0.61778	NA	SPRN	0.799186	3.4064	2.75027	1.23857	0.215504	NA
IL1RN	0.315913	0.0628832	4.59244	0.0136928	0.989075	NA	IL1RN	0.315913	3.38242	4.48737	0.753765	0.450991	NA
SLC26A7	0.550154	-0.0242616	3.4313	-0.00707067	0.994358	NA	SLC26A7	0.550154	3.37192	3.3505	1.00639	0.314226	NA
ERBB3	0.465871	-0.898914	3.62503	-0.247974	0.804154	NA	ERBB3	0.465871	3.37146	3.4913	0.965676	0.334207	NA
LOC401164	4.62837	1.5955	1.21119	1.3173	0.187736	NA	LOC401164	4.62837	3.34712	0.975774	3.43022	0.000603085	NA
LCE2D	15.3806	2.5081	1.60819	1.55958	0.118859	0.455299	LCE2D	15.3806	3.31723	0.775971	4.27494	1.91186e-05	0.00218067
HSD17B8	1.74212	-2.43817	1.6094	-1.51495	0.129784	NA	HSD17B8	1.74212	3.29179	1.70114	1.93505	0.052984	NA
SLC6A2	0.60897	0.0628687	3.34332	0.0188043	0.984997	NA	SLC6A2	0.60897	3.23241	3.16809	1.0203	0.307584	NA
MPO	0.434103	0.0629095	4.84505	0.0129843	0.98964	NA	MPO	0.434103	3.20868	4.75142	0.67531	0.499479	NA
OACYLP	0.278395	0.0628871	4.85661	0.0129488	0.989669	NA	OACYLP	0.278395	3.19398	4.76374	0.670477	0.502554	NA
LINC00574	0.415055	-0.898911	3.79174	-0.237071	0.812602	NA	LINC00574	0.415055	3.19112	3.67202	0.869036	0.384827	NA
CCL3L3	3.93092	1.02464	1.86437	0.549589	0.582602	NA	CCL3L3	3.93092	3.17844	1.01845	3.12087	0.00180316	NA
SLC51A	0.601713	-2.72193	2.97092	-0.91619	0.359567	NA	SLC51A	0.601713	3.15969	2.96336	1.06625	0.286309	NA
MMP28	0.841808	1.58144	2.6648	0.593458	0.552875	NA	MMP28	0.841808	3.15752	2.63177	1.19977	0.230229	NA
ARHGAP15	0.270441	0.0628866	4.85661	0.0129487	0.989669	NA	ARHGAP15	0.270441	3.15377	4.7652	0.661835	0.508077	NA
C7orf66	0.330741	-0.898896	4.58023	-0.196256	0.84441	NA	C7orf66	0.330741	3.15347	4.48316	0.703403	0.481805	NA
BTLA	0.269429	0.0628866	4.85661	0.0129487	0.989669	NA	BTLA	0.269429	3.14894	4.76538	0.660796	0.508743	NA
CPVL	0.269429	0.0628866	4.85661	0.0129487	0.989669	NA	CPVL	0.269429	3.14894	4.76538	0.660796	0.508743	NA
DRD3	0.269429	0.0628866	4.85661	0.0129487	0.989669	NA	DRD3	0.269429	3.14894	4.76538	0.660796	0.508743	NA
SNX20	0.269429	0.0628866	4.85661	0.0129487	0.989669	NA	SNX20	0.269429	3.14894	4.76538	0.660796	0.508743	NA
RAB6C	0.346015	-0.898887	4.85661	-0.185086	0.853162	NA	RAB6C	0.346015	3.14894	4.76538	0.660796	0.508743	NA
STARD6	0.386058	1.67431	4.84095	0.345863	0.729446	NA	STARD6	0.386058	3.14894	4.76537	0.660796	0.508743	NA
RGS16	1.38384	-4.35284	1.97395	-2.20514	0.0274445	NA	RGS16	1.38384	3.14122	1.99531	1.5743	0.115418	NA
N4BP3	0.264464	0.0628863	4.85661	0.0129486	0.989669	NA	N4BP3	0.264464	3.12312	4.76634	0.655245	0.51231	NA
TACR3	0.264464	0.0628863	4.85661	0.0129486	0.989669	NA	TACR3	0.264464	3.12312	4.76634	0.655245	0.51231	NA
SERPINB4	70.0328	3.08532	1.52228	2.02678	0.042685	0.282399	SERPINB4	70.0328	3.1135	0.842083	3.69738	0.000217837	0.0131006
LOC494558	0.521425	1.70277	3.20583	0.531146	0.595317	NA	LOC494558	0.521425	3.10779	3.09575	1.00389	0.315432	NA
DKFZP434A062	0.532446	-0.898908	3.58378	-0.250827	0.801948	NA	DKFZP434A062	0.532446	3.10772	3.46108	0.897904	0.369237	NA
MSR1	1.29306	1.02464	2.19954	0.465843	0.641328	NA	MSR1	1.29306	3.10548	1.92849	1.61031	0.10733	NA
TMPRSS2	0.544149	0.231533	2.80382	0.0825776	0.934187	NA	TMPRSS2	0.544149	3.09779	2.77764	1.11526	0.264738	NA
GNMT	1.34524	3.79049	1.88255	2.01349	0.0440634	NA	GNMT	1.34524	3.08951	1.94585	1.58774	0.112345	NA
TMEM145	1.05326	-0.357021	2.27528	-0.156913	0.875313	NA	TMEM145	1.05326	3.08735	2.27252	1.35856	0.174287	NA
CD300C	0.324308	-0.898912	4.02491	-0.223337	0.823273	NA	CD300C	0.324308	3.08172	3.91731	0.786693	0.431462	NA
FP588	1.41052	-0.306659	1.68708	-0.181769	0.855764	NA	FP588	1.41052	3.08068	1.88448	1.63477	0.102098	NA
SPATA25	0.5547	1.02463	3.15542	0.324722	0.745392	NA	SPATA25	0.5547	3.06877	3.01766	1.01694	0.309184	NA
LINC00552	0.253521	0.0628856	4.85661	0.0129485	0.989669	NA	LINC00552	0.253521	3.06509	4.76856	0.642769	0.520374	NA
PGAM4	0.827494	1.67171	2.665	0.627284	0.530473	NA	PGAM4	0.827494	3.04686	2.64737	1.1509	0.249775	NA
CHRM3	0.746258	0.0628748	3.25732	0.0193026	0.9846	NA	CHRM3	0.746258	3.04299	3.12561	0.973564	0.330273	NA
IVL	64.7266	2.12469	0.956019	2.22243	0.0262543	0.227292	IVL	64.7266	3.04257	0.856611	3.55187	0.000382503	0.0203687
C2	1.31459	-3.121	2.05867	-1.51603	0.129512	NA	C2	1.31459	3.01285	2.09278	1.43964	0.149969	NA
FBXO9	1.04763	0.793916	1.80341	0.44023	0.659771	NA	FBXO9	1.04763	2.98966	1.93986	1.54117	0.123275	NA
GRIK3	0.237614	0.0628845	4.85661	0.0129482	0.989669	NA	GRIK3	0.237614	2.97657	4.77213	0.62374	0.532798	NA
PADI2	0.237614	0.0628845	4.85661	0.0129482	0.989669	NA	PADI2	0.237614	2.97657	4.77213	0.62374	0.532798	NA
TAS2R9	0.297914	-0.898889	4.85661	-0.185086	0.853162	NA	TAS2R9	0.297914	2.97657	4.77213	0.62374	0.532798	NA
FAM172BP	0.890081	1.01463	2.4061	0.42169	0.673252	NA	FAM172BP	0.890081	2.97165	2.25397	1.31841	0.187367	NA
IRX3	0.723285	-0.898929	2.68695	-0.334554	0.737962	NA	IRX3	0.723285	2.96417	2.47561	1.19735	0.231171	NA
PSG6	0.645536	0.0628432	3.04469	0.0206402	0.983533	NA	PSG6	0.645536	2.94747	2.86055	1.03039	0.302829	NA
HIST3H3	3.96242	1.01403	1.39698	0.725875	0.467915	NA	HIST3H3	3.96242	2.92457	1.842	1.58771	0.112352	NA
GUCY1A2	2.36619	-1.36354	1.42172	-0.959075	0.337521	NA	GUCY1A2	2.36619	2.91973	1.57992	1.84802	0.0645994	NA
ZNF699	0.642612	-0.898923	3.04057	-0.295643	0.767503	NA	ZNF699	0.642612	2.89432	2.85813	1.01266	0.311221	NA
SLAMF8	10.2675	2.93628	1.20391	2.43895	0.0147299	NA	SLAMF8	10.2675	2.8382	0.622771	4.55737	5.17986e-06	0.000834855
RCSD1	0.477517	0.0629002	4.6773	0.013448	0.98927	NA	RCSD1	0.477517	2.83309	4.56243	0.620962	0.534625	NA
SPRR2E	0.47038	0.0628831	4.06244	0.0154792	0.98765	NA	SPRR2E	0.47038	2.81218	3.93015	0.715539	0.474276	NA
FAM70A	0.211037	0.0628824	4.85661	0.0129478	0.989669	NA	FAM70A	0.211037	2.79223	4.7803	0.584112	0.559145	NA
HCRTR2	0.211037	0.0628824	4.85661	0.0129478	0.989669	NA	HCRTR2	0.211037	2.79223	4.7803	0.584112	0.559145	NA
LAIR1	0.211037	0.0628824	4.85661	0.0129478	0.989669	NA	LAIR1	0.211037	2.79223	4.7803	0.584112	0.559145	NA
STEAP4	0.211037	0.0628824	4.85661	0.0129478	0.989669	NA	STEAP4	0.211037	2.79223	4.7803	0.584112	0.559145	NA
SUCNR1	0.341561	-0.89889	4.57523	-0.196469	0.844243	NA	SUCNR1	0.341561	2.79141	4.49415	0.621122	0.53452	NA
HSPA7	0.354196	0.0628362	4.51862	0.0139061	0.988905	NA	HSPA7	0.354196	2.79122	4.4365	0.62915	0.529251	NA
GLUD2	0.421021	-1.80266	3.77773	-0.477179	0.633234	NA	GLUD2	0.421021	2.78811	3.72634	0.748215	0.45433	NA
PDE10A	2.91778	1.48666	1.79894	0.826407	0.408573	NA	PDE10A	2.91778	2.77217	1.68919	1.64113	0.100771	NA
LINC00616	0.74768	-1.79383	3.33558	-0.537787	0.590724	NA	LINC00616	0.74768	2.77117	3.22815	0.85844	0.390649	NA
HDGFL1	0.789734	-1.2949	2.42334	-0.534345	0.593103	NA	HDGFL1	0.789734	2.77049	2.33548	1.18626	0.235519	NA
LOC100289473	0.349541	0.062835	3.98152	0.0157816	0.987409	NA	LOC100289473	0.349541	2.77023	3.88923	0.712284	0.476289	NA
UMODL1	0.384978	0.724883	3.85682	0.187948	0.850917	NA	UMODL1	0.384978	2.76978	3.78268	0.732228	0.464029	NA
C1orf94	0.281647	-0.898893	4.82764	-0.186197	0.85229	NA	C1orf94	0.281647	2.75318	4.75274	0.579282	0.562399	NA
LOC100507582	0.520164	2.08572	3.56445	0.585146	0.55845	NA	LOC100507582	0.520164	2.75001	3.52717	0.779666	0.435588	NA
HAR1A	0.600867	0.0628712	3.14109	0.0200157	0.984031	NA	HAR1A	0.600867	2.74422	2.9706	0.923796	0.355593	NA
LINC00472	1.22234	1.46716	2.06706	0.709781	0.47784	NA	LINC00472	1.22234	2.73727	2.21368	1.23652	0.216265	NA
CLDN25	0.202072	0.0628817	4.85661	0.0129477	0.98967	NA	CLDN25	0.202072	2.73337	4.78313	0.57146	0.567688	NA
CYSLTR2	0.202072	0.0628817	4.85661	0.0129477	0.98967	NA	CYSLTR2	0.202072	2.73337	4.78313	0.57146	0.567688	NA
ITGB2	0.202072	0.0628817	4.85661	0.0129477	0.98967	NA	ITGB2	0.202072	2.73337	4.78313	0.57146	0.567688	NA
LEMD1	0.202072	0.0628817	4.85661	0.0129477	0.98967	NA	LEMD1	0.202072	2.73337	4.78313	0.57146	0.567688	NA
OR52K2	0.202072	0.0628817	4.85661	0.0129477	0.98967	NA	OR52K2	0.202072	2.73337	4.78313	0.57146	0.567688	NA
DCDC5	0.272295	0.062893	4.85661	0.01295	0.989668	NA	DCDC5	0.272295	2.73337	4.78313	0.57146	0.567688	NA
ALDH1A2	0.26987	-0.898892	4.85661	-0.185087	0.853161	NA	ALDH1A2	0.26987	2.73337	4.78313	0.57146	0.567688	NA
CP	0.468868	-1.64629	4.14877	-0.396814	0.691505	NA	CP	0.468868	2.7325	4.09067	0.667983	0.504145	NA
SERPINA9	212.116	1.078	0.533894	2.01913	0.043474	0.284177	SERPINA9	212.116	2.73244	0.284868	9.59197	8.64218e-22	2.61167e-18
PLIN4	0.476805	1.02463	3.69016	0.277667	0.781268	NA	PLIN4	0.476805	2.7315	3.59285	0.76026	0.447099	NA
CTAGE11P	0.551308	2.8965	3.40704	0.850153	0.39524	NA	CTAGE11P	0.551308	2.73106	3.42833	0.796616	0.425674	NA
CATSPER1	0.5622	0.0628763	3.48033	0.0180662	0.985586	NA	CATSPER1	0.5622	2.73091	3.377	0.808679	0.4187	NA
EGF	1.53683	-1.23656	1.7565	-0.703987	0.481441	NA	EGF	1.53683	2.72841	1.90884	1.42936	0.152902	NA
NANOG	1.61101	0.610201	1.81625	0.335967	0.736896	NA	NANOG	1.61101	2.7281	1.96604	1.38761	0.165256	NA
WDR69	0.833509	0.896459	2.67429	0.335214	0.737463	NA	WDR69	0.833509	2.72709	2.5964	1.05034	0.293563	NA
HAPLN2	0.200095	0.0628815	4.85661	0.0129476	0.98967	NA	HAPLN2	0.200095	2.71955	4.78381	0.568489	0.569703	NA
OR5A2	0.267893	-0.898892	4.85661	-0.185087	0.853161	NA	OR5A2	0.267893	2.71955	4.78381	0.568489	0.569703	NA
SOX17	0.33377	1.84527	3.99566	0.461818	0.644212	NA	SOX17	0.33377	2.71863	3.94287	0.689505	0.490505	NA
CYP4F3	0.411582	-0.982521	3.77792	-0.260069	0.79481	NA	CYP4F3	0.411582	2.71831	3.74384	0.726074	0.467793	NA
HOXA11	0.408789	-1.79364	3.78043	-0.474455	0.635176	NA	HOXA11	0.408789	2.71829	3.73254	0.728267	0.46645	NA
IL10RA	0.422651	0.0628789	3.76627	0.0166953	0.98668	NA	IL10RA	0.422651	2.71818	3.67185	0.740275	0.459133	NA
MYO5C	0.536788	-0.505462	2.77501	-0.182148	0.855467	NA	MYO5C	0.536788	2.71574	2.82766	0.960419	0.336844	NA
PCBP3	0.878975	0.901249	2.33732	0.385591	0.6998	NA	PCBP3	0.878975	2.71183	2.33449	1.16164	0.245381	NA
ARIH2OS	0.907975	0.936303	2.31408	0.40461	0.685764	NA	ARIH2OS	0.907975	2.71177	2.2323	1.21479	0.224447	NA
ADAMTSL3	1.87691	0.0628505	2.33091	0.0269639	0.978489	NA	ADAMTSL3	1.87691	2.70333	1.80886	1.49449	0.135046	NA
TLX3	1.41216	-0.523775	1.46997	-0.356317	0.721603	NA	TLX3	1.41216	2.69636	1.91699	1.40656	0.159558	NA
EFNB3	2.18935	1.90582	1.80482	1.05596	0.290987	NA	EFNB3	2.18935	2.69603	1.84682	1.45982	0.14434	NA
PROM2	0.768219	-0.958129	2.72799	-0.351222	0.725422	NA	PROM2	0.768219	2.68128	2.68099	1.00011	0.317259	NA
LOC200772	0.329019	0.0628343	4.04996	0.0155148	0.987621	NA	LOC200772	0.329019	2.67927	3.96469	0.675782	0.499179	NA
LOC388942	0.270478	0.0628924	4.85661	0.0129499	0.989668	NA	LOC388942	0.270478	2.67875	4.78586	0.559722	0.575669	NA
ACTA1	0.261916	-0.898893	4.85661	-0.185087	0.853161	NA	ACTA1	0.261916	2.67875	4.78586	0.559722	0.575669	NA
SDR42E1	1.40753	-0.979541	1.7451	-0.561308	0.574588	NA	SDR42E1	1.40753	2.66122	2.0243	1.31464	0.188632	NA
C3orf27	1.7009	0.200229	1.57725	0.126948	0.898981	NA	C3orf27	1.7009	2.66099	2.03349	1.30859	0.190674	NA
CCL3	81.8943	0.874609	0.719261	1.21598	0.223991	0.594413	CCL3	81.8943	2.65553	0.344187	7.71537	1.20633e-14	1.21518e-11
PNLIPRP3	5.08921	4.16862	1.61097	2.58764	0.00966354	NA	PNLIPRP3	5.08921	2.6513	1.10164	2.40668	0.0160984	NA
VMO1	0.346705	1.02462	3.97671	0.257656	0.796673	NA	VMO1	0.346705	2.64521	3.89199	0.679654	0.496724	NA
NOX5	0.325813	-0.898907	4.05897	-0.221462	0.824733	NA	NOX5	0.325813	2.64499	3.97603	0.665235	0.5059	NA
GLRA1	0.189153	0.0628806	4.85661	0.0129474	0.98967	NA	GLRA1	0.189153	2.64348	4.78768	0.552143	0.580851	NA
MYT1	0.189153	0.0628806	4.85661	0.0129474	0.98967	NA	MYT1	0.189153	2.64348	4.78768	0.552143	0.580851	NA
SPDYE5	0.327656	0.0628339	4.04889	0.0155188	0.987618	NA	SPDYE5	0.327656	2.62461	3.96702	0.661606	0.508223	NA
SYT10	0.186164	0.0628804	4.85661	0.0129474	0.98967	NA	SYT10	0.186164	2.62226	4.7888	0.547582	0.583979	NA
TTC9	6.54901	-0.528191	1.1877	-0.444717	0.656524	NA	TTC9	6.54901	2.60578	0.819417	3.18005	0.00147251	NA
EPYC	0.41164	0.0629028	4.85661	0.012952	0.989666	NA	EPYC	0.41164	2.59743	4.75217	0.546578	0.584668	NA
MRGPRX4	1.20783	1.01361	2.09579	0.483642	0.62864	NA	MRGPRX4	1.20783	2.597	2.02663	1.28144	0.200039	NA
SVOPL	0.406948	0.0629024	4.85661	0.0129519	0.989666	NA	SVOPL	0.406948	2.56973	4.75295	0.54066	0.588742	NA
PLA2G3	5.58806	1.01586	0.776844	1.30767	0.190984	NA	PLA2G3	5.58806	2.56546	1.30462	1.96644	0.0492483	NA
PI3	150.68	4.32658	1.48544	2.91266	0.00358368	0.0852543	PI3	150.68	2.56536	1.03572	2.47689	0.0132532	0.203822
RNF212	0.324794	0.0628953	4.63522	0.013569	0.989174	NA	RNF212	0.324794	2.56474	4.56735	0.561539	0.57443	NA
CHST4	0.17821	0.0628797	4.85661	0.0129472	0.98967	NA	CHST4	0.17821	2.56377	4.79196	0.535014	0.59264	NA
GRXCR2	0.17821	0.0628797	4.85661	0.0129472	0.98967	NA	GRXCR2	0.17821	2.56377	4.79196	0.535014	0.59264	NA
LY6G6C	0.17821	0.0628797	4.85661	0.0129472	0.98967	NA	LY6G6C	0.17821	2.56377	4.79196	0.535014	0.59264	NA
OR52A5	0.17821	0.0628797	4.85661	0.0129472	0.98967	NA	OR52A5	0.17821	2.56377	4.79196	0.535014	0.59264	NA
SLC6A18	0.17821	0.0628797	4.85661	0.0129472	0.98967	NA	SLC6A18	0.17821	2.56377	4.79196	0.535014	0.59264	NA
FGF16	0.324406	0.0629016	4.85661	0.0129518	0.989666	NA	FGF16	0.324406	2.56377	4.79196	0.535014	0.59264	NA
GOLGA2P5	0.324406	0.0629016	4.85661	0.0129518	0.989666	NA	GOLGA2P5	0.324406	2.56377	4.79196	0.535014	0.59264	NA
SPSB4	0.324406	0.0629016	4.85661	0.0129518	0.989666	NA	SPSB4	0.324406	2.56377	4.79196	0.535014	0.59264	NA
TYROBP	0.419411	-2.63237	4.77325	-0.551483	0.581303	NA	TYROBP	0.419411	2.56377	4.79196	0.535014	0.59264	NA
FAM3D	0.236525	1.02461	4.85661	0.210972	0.832909	NA	FAM3D	0.236525	2.56377	4.79196	0.535014	0.59264	NA
TTC23L	0.259402	1.02461	4.85661	0.210972	0.832909	NA	TTC23L	0.259402	2.56377	4.79196	0.535014	0.59264	NA
CCDC17	0.827302	-2.34053	2.69038	-0.869962	0.384321	NA	CCDC17	0.827302	2.55986	2.62976	0.973416	0.330347	NA
PPP1R9A	0.391069	0.0629017	4.85661	0.0129518	0.989666	NA	PPP1R9A	0.391069	2.50941	4.75469	0.527775	0.597655	NA
SAA4	0.390252	0.0628739	3.77942	0.0166359	0.986727	NA	SAA4	0.390252	2.50011	3.64774	0.685387	0.4931	NA
ATP6V1C2	1.28679	2.40324	2.23096	1.07723	0.281379	NA	ATP6V1C2	1.28679	2.4949	1.91939	1.29984	0.193656	NA
DDX12P	1.88604	-1.99138	1.52861	-1.30274	0.192663	NA	DDX12P	1.88604	2.4941	1.67713	1.48713	0.136982	NA
TSPAN15	1.40974	-1.41723	2.02587	-0.699566	0.484198	NA	TSPAN15	1.40974	2.48363	1.95514	1.2703	0.203976	NA
LHX6	1.68552	0.392601	1.34342	0.292239	0.770104	NA	LHX6	1.68552	2.48173	1.77416	1.39882	0.161867	NA
ANGPTL6	0.669504	-0.898925	2.80479	-0.320496	0.748592	NA	ANGPTL6	0.669504	2.47864	2.62572	0.943984	0.345178	NA
ZNF718	0.758708	1.57824	2.44344	0.64591	0.518337	NA	ZNF718	0.758708	2.47812	2.38847	1.03753	0.299487	NA
NMNAT2	0.523562	0.0628809	3.57891	0.0175699	0.985982	NA	NMNAT2	0.523562	2.47593	3.44055	0.719633	0.471751	NA
CRTAM	0.539853	0.0628399	2.86697	0.0219185	0.982513	NA	CRTAM	0.539853	2.46749	2.69264	0.916384	0.359466	NA
VSIG1	0.734443	-1.79731	2.35329	-0.763745	0.445019	NA	VSIG1	0.734443	2.46744	2.21724	1.11284	0.265776	NA
CGN	1.9346	0.927016	1.19436	0.776159	0.437655	NA	CGN	1.9346	2.4606	1.66211	1.48041	0.138764	NA
BATF	1.08681	3.31967	2.66204	1.24704	0.212383	NA	BATF	1.08681	2.44849	2.56358	0.955106	0.339524	NA
GPR110	3.27377	1.80674	1.96072	0.921468	0.356806	NA	GPR110	3.27377	2.43434	1.27126	1.91491	0.0555043	NA
ESCO2	28.4336	-0.701407	0.638073	-1.09926	0.271656	0.643991	ESCO2	28.4336	2.42545	1.24596	1.94666	0.0515758	0.425272
IL34	3.07406	2.5356	1.63728	1.54867	0.121462	NA	IL34	3.07406	2.41543	1.66254	1.45285	0.146265	NA
CHRD	0.367207	0.0628879	4.39273	0.0143164	0.988578	NA	CHRD	0.367207	2.40794	4.28318	0.562185	0.57399	NA
TMEM233	2.12798	1.02464	2.15661	0.475115	0.634705	NA	TMEM233	2.12798	2.38708	1.51652	1.57405	0.115476	NA
EFCAB4A	0.660396	-2.52647	3.0077	-0.840002	0.400907	NA	EFCAB4A	0.660396	2.37885	2.97698	0.799081	0.424243	NA
SYCP2	1.37562	-1.32226	1.78632	-0.740215	0.45917	NA	SYCP2	1.37562	2.36929	2.01275	1.17715	0.239137	NA
GPR146	5.45595	0.302336	0.935754	0.323094	0.746624	NA	GPR146	5.45595	2.36909	0.930415	2.54627	0.010888	NA
C3orf65	1.09093	1.3458	2.3805	0.565345	0.571839	NA	C3orf65	1.09093	2.35799	2.3063	1.02241	0.306585	NA
PTH1R	2.98272	1.21824	1.66555	0.731433	0.464515	NA	PTH1R	2.98272	2.35375	1.57602	1.49348	0.135312	NA
NKAIN1	39.618	1.40249	0.578664	2.42367	0.0153645	0.180635	NKAIN1	39.618	2.34907	0.499585	4.70206	2.57555e-06	0.000471716
BIK	1.5616	2.56335	2.12937	1.20381	0.228664	NA	BIK	1.5616	2.34615	1.76696	1.32779	0.184248	NA
ALOXE3	1.58389	0.937442	2.0466	0.458048	0.646918	NA	ALOXE3	1.58389	2.31954	1.54644	1.49993	0.133633	NA
LRRC8A	6.7016	1.53778	0.811211	1.89566	0.0580049	NA	LRRC8A	6.7016	2.3177	0.94334	2.45691	0.0140138	NA
LOC100128573	1.67344	1.03904	2.23961	0.463939	0.642692	NA	LOC100128573	1.67344	2.31159	1.98249	1.166	0.243615	NA
ZBED2	1.57482	-2.34991	1.88496	-1.24666	0.212522	NA	ZBED2	1.57482	2.30631	1.44995	1.59061	0.111698	NA
ADCY10	1.06597	-2.15391	2.42246	-0.889144	0.373926	NA	ADCY10	1.06597	2.2707	2.31388	0.98134	0.326425	NA
RHEBL1	1.02137	1.36202	2.19298	0.621082	0.534546	NA	RHEBL1	1.02137	2.26361	1.98142	1.14242	0.253281	NA
PALMD	2.025	0.162141	1.417	0.114426	0.9089	NA	PALMD	2.025	2.24713	1.48179	1.5165	0.129393	NA
RSPH4A	0.336826	0.0628986	4.85661	0.0129511	0.989667	NA	RSPH4A	0.336826	2.24692	4.76321	0.471724	0.637124	NA
LOC100506746	3.33947	-1.90701	1.43999	-1.32432	0.185397	NA	LOC100506746	3.33947	2.23879	1.43066	1.56486	0.117616	NA
SAA2	15.5383	3.47806	1.40486	2.47574	0.0132962	0.171516	SAA2	15.5383	2.23859	0.537132	4.16767	3.07731e-05	0.00305
GCG	0.687066	0.657261	2.70553	0.242932	0.808058	NA	GCG	0.687066	2.23617	2.73151	0.818658	0.412982	NA
SLC6A9	3.4179	0.720639	1.38475	0.52041	0.602778	NA	SLC6A9	3.4179	2.23089	1.45194	1.53649	0.124418	NA
TBC1D15	0.556073	-1.93319	3.16188	-0.611406	0.540931	NA	TBC1D15	0.556073	2.22621	3.08932	0.720616	0.471146	NA
PILRA	0.93161	0.0628719	3.06896	0.0204864	0.983655	NA	PILRA	0.93161	2.22261	2.74229	0.810494	0.417657	NA
SHISA2	3.94884	0.00436075	1.44201	0.00302408	0.997587	NA	SHISA2	3.94884	2.21744	1.11314	1.99206	0.0463647	NA
DDX11L2	1.43062	-0.461068	1.64929	-0.279555	0.779819	NA	DDX11L2	1.43062	2.20619	1.77247	1.2447	0.213243	NA
CHRNA9	1.10982	-0.100354	1.84226	-0.0544735	0.956558	NA	CHRNA9	1.10982	2.20526	1.89222	1.16544	0.243842	NA
C10orf68	0.140692	0.0628754	4.85661	0.0129464	0.989671	NA	C10orf68	0.140692	2.2045	4.81438	0.457899	0.647025	NA
C2orf78	0.140692	0.0628754	4.85661	0.0129464	0.989671	NA	C2orf78	0.140692	2.2045	4.81438	0.457899	0.647025	NA
GLP2R	0.140692	0.0628754	4.85661	0.0129464	0.989671	NA	GLP2R	0.140692	2.2045	4.81438	0.457899	0.647025	NA
GPR25	0.140692	0.0628754	4.85661	0.0129464	0.989671	NA	GPR25	0.140692	2.2045	4.81438	0.457899	0.647025	NA
HAVCR1	0.140692	0.0628754	4.85661	0.0129464	0.989671	NA	HAVCR1	0.140692	2.2045	4.81438	0.457899	0.647025	NA
LCE3E	0.140692	0.0628754	4.85661	0.0129464	0.989671	NA	LCE3E	0.140692	2.2045	4.81438	0.457899	0.647025	NA
LOC100131347	0.140692	0.0628754	4.85661	0.0129464	0.989671	NA	LOC100131347	0.140692	2.2045	4.81438	0.457899	0.647025	NA
OR6B1	0.140692	0.0628754	4.85661	0.0129464	0.989671	NA	OR6B1	0.140692	2.2045	4.81438	0.457899	0.647025	NA
SCGB2A2	0.140692	0.0628754	4.85661	0.0129464	0.989671	NA	SCGB2A2	0.140692	2.2045	4.81438	0.457899	0.647025	NA
SLC25A51P1	0.140692	0.0628754	4.85661	0.0129464	0.989671	NA	SLC25A51P1	0.140692	2.2045	4.81438	0.457899	0.647025	NA
LINC00052	0.210915	0.0628868	4.85661	0.0129487	0.989669	NA	LINC00052	0.210915	2.2045	4.81438	0.457899	0.647025	NA
MYOM2	0.217052	0.0628868	4.85661	0.0129487	0.989669	NA	MYOM2	0.217052	2.2045	4.81438	0.457899	0.647025	NA
AP4B1-AS1	0.221883	1.0246	4.85661	0.210971	0.83291	NA	AP4B1-AS1	0.221883	2.2045	4.81438	0.457899	0.647025	NA
ACTL7A	0.359985	0.0629042	4.85661	0.0129523	0.989666	NA	ACTL7A	0.359985	2.2045	4.81438	0.457899	0.647025	NA
CCL5	0.25732	1.6743	4.84095	0.345861	0.729447	NA	CCL5	0.25732	2.2045	4.81438	0.457899	0.647025	NA
ORM1	0.287275	0.0628964	4.82273	0.0130417	0.989595	NA	ORM1	0.287275	2.20437	4.78021	0.461145	0.644694	NA
ANXA8	0.356499	1.02463	4.50561	0.227411	0.820104	NA	ANXA8	0.356499	2.20301	4.46012	0.493935	0.621352	NA
TPD52L1	3.56906	0.062934	4.49839	0.0139903	0.988838	NA	TPD52L1	3.56906	2.20297	4.45283	0.494736	0.620786	NA
LINC00589	0.32786	0.0628911	4.59541	0.0136856	0.989081	NA	LINC00589	0.32786	2.20199	4.49827	0.48952	0.624473	NA
CD79B	0.414464	-2.80467	4.16291	-0.673728	0.500484	NA	CD79B	0.414464	2.20175	4.21795	0.521996	0.601673	NA
SLC22A15	2.95972	0.866004	1.84722	0.468815	0.639202	NA	SLC22A15	2.95972	2.19731	1.1002	1.99719	0.0458042	NA
TRIL	0.848875	0.874008	3.03954	0.287546	0.773694	NA	TRIL	0.848875	2.19351	3.25951	0.672956	0.500975	NA
TM4SF19	19.9422	1.35639	0.560854	2.41843	0.0155876	0.181431	TM4SF19	19.9422	2.18898	0.498015	4.3954	1.10567e-05	0.00150172
KCNK12	1.24133	2.92862	2.50317	1.16996	0.242015	NA	KCNK12	1.24133	2.18207	2.55102	0.855374	0.392344	NA
TRPC3	4.98454	0.56994	1.00536	0.566902	0.570781	NA	TRPC3	4.98454	2.18202	1.43648	1.519	0.128762	NA
FAM71A	0.137703	0.0628751	4.85661	0.0129463	0.989671	NA	FAM71A	0.137703	2.17617	4.81639	0.451826	0.651395	NA
FAM83A	0.137703	0.0628751	4.85661	0.0129463	0.989671	NA	FAM83A	0.137703	2.17617	4.81639	0.451826	0.651395	NA
LRRC4B	0.137703	0.0628751	4.85661	0.0129463	0.989671	NA	LRRC4B	0.137703	2.17617	4.81639	0.451826	0.651395	NA
MAGEA2B	0.137703	0.0628751	4.85661	0.0129463	0.989671	NA	MAGEA2B	0.137703	2.17617	4.81639	0.451826	0.651395	NA
PGLYRP2	0.137703	0.0628751	4.85661	0.0129463	0.989671	NA	PGLYRP2	0.137703	2.17617	4.81639	0.451826	0.651395	NA
ZNF735	0.137703	0.0628751	4.85661	0.0129463	0.989671	NA	ZNF735	0.137703	2.17617	4.81639	0.451826	0.651395	NA
LYNX1	0.214063	0.0628864	4.85661	0.0129486	0.989669	NA	LYNX1	0.214063	2.17617	4.81639	0.451826	0.651395	NA
DNAH11	0.213064	1.0246	4.85661	0.210971	0.83291	NA	DNAH11	0.213064	2.17617	4.81639	0.451826	0.651395	NA
FAM160A1	0.729815	-3.38161	2.33638	-1.44737	0.147794	NA	FAM160A1	0.729815	2.17129	2.37159	0.915545	0.359906	NA
SLC22A11	0.342388	-2.38501	3.47771	-0.685799	0.49284	NA	SLC22A11	0.342388	2.17056	3.52158	0.616359	0.537658	NA
CHST15	1.65277	-0.89893	2.32425	-0.386761	0.698933	NA	CHST15	1.65277	2.16971	1.77498	1.22239	0.221562	NA
CELF6	0.988871	1.03536	2.18625	0.47358	0.6358	NA	CELF6	0.988871	2.16859	2.07503	1.04509	0.295981	NA
MYH14	0.532426	0.12257	2.88681	0.0424585	0.966133	NA	MYH14	0.532426	2.16472	2.91421	0.742815	0.457594	NA
METTL20	3.07603	2.09567	1.26995	1.6502	0.0989017	NA	METTL20	3.07603	2.1614	1.1399	1.89613	0.0579432	NA
TRAPPC2	1.20053	0.212981	2.09643	0.101592	0.91908	NA	TRAPPC2	1.20053	2.15741	2.06326	1.04563	0.295731	NA
GABRA5	8.52429	-0.732783	0.710121	-1.03191	0.302113	NA	GABRA5	8.52429	2.1543	1.09405	1.96912	0.0489396	0.413331
CUZD1	0.85446	-2.3823	2.24108	-1.06301	0.287776	NA	CUZD1	0.85446	2.15302	2.31087	0.931692	0.351496	NA
NEIL1	1.2781	-0.341406	1.96981	-0.173319	0.8624	NA	NEIL1	1.2781	2.15106	2.24552	0.957936	0.338095	NA
KLF15	0.933666	0.652711	2.02519	0.322296	0.747229	NA	KLF15	0.933666	2.14901	2.18345	0.984226	0.325004	NA
CPLX3	0.134715	0.0628748	4.85661	0.0129462	0.989671	NA	CPLX3	0.134715	2.14737	4.81848	0.445653	0.655848	NA
IL13	0.134715	0.0628748	4.85661	0.0129462	0.989671	NA	IL13	0.134715	2.14737	4.81848	0.445653	0.655848	NA
KIR3DL3	0.134715	0.0628748	4.85661	0.0129462	0.989671	NA	KIR3DL3	0.134715	2.14737	4.81848	0.445653	0.655848	NA
LOC286114	0.134715	0.0628748	4.85661	0.0129462	0.989671	NA	LOC286114	0.134715	2.14737	4.81848	0.445653	0.655848	NA
LYZ	0.134715	0.0628748	4.85661	0.0129462	0.989671	NA	LYZ	0.134715	2.14737	4.81848	0.445653	0.655848	NA
OLFM3	0.134715	0.0628748	4.85661	0.0129462	0.989671	NA	OLFM3	0.134715	2.14737	4.81848	0.445653	0.655848	NA
PACSIN1	0.134715	0.0628748	4.85661	0.0129462	0.989671	NA	PACSIN1	0.134715	2.14737	4.81848	0.445653	0.655848	NA
SLC4A1	0.134715	0.0628748	4.85661	0.0129462	0.989671	NA	SLC4A1	0.134715	2.14737	4.81848	0.445653	0.655848	NA
SMR3B	0.134715	0.0628748	4.85661	0.0129462	0.989671	NA	SMR3B	0.134715	2.14737	4.81848	0.445653	0.655848	NA
TBC1D26	0.134715	0.0628748	4.85661	0.0129462	0.989671	NA	TBC1D26	0.134715	2.14737	4.81848	0.445653	0.655848	NA
TLR9	0.134715	0.0628748	4.85661	0.0129462	0.989671	NA	TLR9	0.134715	2.14737	4.81848	0.445653	0.655848	NA
MAS1	0.207812	0.0628861	4.85661	0.0129486	0.989669	NA	MAS1	0.207812	2.14737	4.81848	0.445653	0.655848	NA
CILP	0.204938	0.0628861	4.85661	0.0129486	0.989669	NA	CILP	0.204938	2.14737	4.81848	0.445653	0.655848	NA
C17orf98	0.195015	-0.898899	4.85661	-0.185088	0.85316	NA	C17orf98	0.195015	2.14737	4.81848	0.445653	0.655848	NA
OR1D5	0.195015	-0.898899	4.85661	-0.185088	0.85316	NA	OR1D5	0.195015	2.14737	4.81848	0.445653	0.655848	NA
PPP2R2B	0.211301	-0.898899	4.85661	-0.185088	0.85316	NA	PPP2R2B	0.211301	2.14737	4.81848	0.445653	0.655848	NA
CDH15	0.210075	1.0246	4.85661	0.210971	0.83291	NA	CDH15	0.210075	2.14737	4.81848	0.445653	0.655848	NA
EGR4	0.210075	1.0246	4.85661	0.210971	0.83291	NA	EGR4	0.210075	2.14737	4.81848	0.445653	0.655848	NA
NAIP	0.215906	1.0246	4.85661	0.210971	0.83291	NA	NAIP	0.215906	2.14737	4.81848	0.445653	0.655848	NA
NPR1	0.210075	1.0246	4.85661	0.210971	0.83291	NA	NPR1	0.210075	2.14737	4.81848	0.445653	0.655848	NA
RASAL3	0.210075	1.0246	4.85661	0.210971	0.83291	NA	RASAL3	0.210075	2.14737	4.81848	0.445653	0.655848	NA
RAPSN	0.251343	1.6743	4.84095	0.345861	0.729447	NA	RAPSN	0.251343	2.14737	4.81848	0.445653	0.655848	NA
WDFY4	0.251343	1.6743	4.84095	0.345861	0.729447	NA	WDFY4	0.251343	2.14737	4.81848	0.445653	0.655848	NA
C1orf116	0.280299	1.02461	4.85402	0.211086	0.83282	NA	C1orf116	0.280299	2.14736	4.81587	0.445893	0.655675	NA
LOC574538	0.31363	-0.679793	4.66723	-0.145653	0.884196	NA	LOC574538	0.31363	2.14712	4.65187	0.461561	0.644396	NA
GAS2L2	0.331675	-1.64224	4.57621	-0.358865	0.719696	NA	GAS2L2	0.331675	2.14697	4.56061	0.470764	0.637809	NA
AMBP	0.391791	1.67932	4.35609	0.385511	0.699859	NA	AMBP	0.391791	2.14656	4.33146	0.495574	0.620195	NA
FOLR4	0.418483	0.0628903	4.26225	0.0147552	0.988227	NA	FOLR4	0.418483	2.14632	4.21874	0.508759	0.610921	NA
ZNF704	0.829507	1.07953	2.36169	0.457099	0.6476	NA	ZNF704	0.829507	2.14626	2.26719	0.946661	0.343811	NA
OR2A1	0.497329	0.0628874	4.04664	0.0155406	0.987601	NA	OR2A1	0.497329	2.14582	4.0008	0.536347	0.591719	NA
TMPRSS4-AS1	0.354396	0.0628794	3.96356	0.0158644	0.987343	NA	TMPRSS4-AS1	0.354396	2.1456	3.91676	0.547799	0.58383	NA
CHODL	0.402787	0.0628416	3.46752	0.0181229	0.985541	NA	CHODL	0.402787	2.14388	3.41402	0.627965	0.530027	NA
PCDHA10	0.624752	-2.37851	3.34525	-0.711013	0.477076	NA	PCDHA10	0.624752	2.14379	3.39312	0.631806	0.527514	NA
SPIC	0.678576	2.74247	3.18154	0.861996	0.38869	NA	SPIC	0.678576	2.14333	3.29195	0.651083	0.514993	NA
HAS1	0.590043	0.0628863	3.86475	0.0162718	0.987018	NA	HAS1	0.590043	2.14296	3.67404	0.583271	0.559711	NA
GPR113	0.556646	0.062845	3.20128	0.0196312	0.984338	NA	GPR113	0.556646	2.14256	3.14335	0.681617	0.495481	NA
TNFRSF11A	0.600317	0.0628862	3.84971	0.0163353	0.986967	NA	TNFRSF11A	0.600317	2.13966	3.65503	0.585402	0.558277	NA
C1orf86	0.762578	2.99759	2.89943	1.03386	0.301204	NA	C1orf86	0.762578	2.13587	2.90451	0.735363	0.462118	NA
CASC1	0.453287	1.89683	3.26789	0.580445	0.561615	NA	CASC1	0.453287	2.13564	3.18458	0.670619	0.502463	NA
NTNG1	1.98578	-0.591951	1.37223	-0.43138	0.666192	NA	NTNG1	1.98578	2.12921	1.34404	1.58419	0.11315	NA
RIPPLY2	0.82265	-0.896153	1.92254	-0.466129	0.641123	NA	RIPPLY2	0.82265	2.12674	2.02807	1.04865	0.294339	NA
LOC100128338	0.604795	-0.888382	2.43709	-0.364526	0.715465	NA	LOC100128338	0.604795	2.12416	2.33813	0.908484	0.363623	NA
TRIM63	0.635131	2.77593	2.47055	1.12361	0.261178	NA	TRIM63	0.635131	2.12345	2.46085	0.862894	0.388196	NA
HCAR3	0.658349	-1.79883	2.59665	-0.692751	0.488466	NA	HCAR3	0.658349	2.12327	2.49676	0.85041	0.395097	NA
SERPINB7	33.4665	4.91193	1.29584	3.79053	0.000150324	0.0115983	SERPINB7	33.4665	2.11624	0.430311	4.91794	8.74591e-07	0.000182277
ATP1A1OS	1.09659	2.96589	2.34048	1.26722	0.205078	NA	ATP1A1OS	1.09659	2.11149	2.34643	0.899875	0.368187	NA
KRT8P41	1.75647	0.639288	1.87679	0.340629	0.733383	NA	KRT8P41	1.75647	2.10862	1.60324	1.31522	0.188436	NA
DLEU2	2.87214	-1.21089	1.61606	-0.749287	0.453684	NA	DLEU2	2.87214	2.10346	1.5868	1.3256	0.184974	NA
PCOLCE2	3.2112	-3.29287	1.69297	-1.94503	0.0517718	NA	PCOLCE2	3.2112	2.10297	1.88233	1.11722	0.263902	NA
ADRA1B	1.40756	-2.4219	2.36065	-1.02594	0.304918	NA	ADRA1B	1.40756	2.0999	2.43865	0.861093	0.389187	NA
WFIKKN1	0.688694	-0.772773	2.39576	-0.322558	0.74703	NA	WFIKKN1	0.688694	2.09948	2.57954	0.813899	0.415703	NA
PTCHD3	0.537328	1.45804	2.61954	0.556604	0.577798	NA	PTCHD3	0.537328	2.09923	2.67811	0.783848	0.433129	NA
UNC79	0.574097	-1.91245	2.75868	-0.69325	0.488153	NA	UNC79	0.574097	2.09886	2.85783	0.734424	0.46269	NA
ATP2C1	0.488048	0.0628413	2.99862	0.0209567	0.98328	NA	ATP2C1	0.488048	2.09871	2.94201	0.713359	0.475624	NA
ALPK2	0.711675	1.12343	2.72068	0.412923	0.679663	NA	ALPK2	0.711675	2.09869	2.95058	0.71128	0.476911	NA
CCDC64	0.588438	3.36116	2.94764	1.14029	0.254166	NA	CCDC64	0.588438	2.09852	3.05836	0.686158	0.492614	NA
USP43	0.463822	-3.0942	3.50345	-0.883188	0.377135	NA	USP43	0.463822	2.09791	3.59195	0.58406	0.55918	NA
MADD	0.374916	2.2543	3.8493	0.585639	0.558118	NA	MADD	0.374916	2.09769	3.87789	0.540937	0.588551	NA
LOC441666	0.341706	-1.79356	3.9833	-0.450271	0.652515	NA	LOC441666	0.341706	2.09763	3.9843	0.526474	0.598559	NA
PDE6B	0.328511	1.02463	4.07181	0.251639	0.80132	NA	PDE6B	0.328511	2.0976	4.03055	0.520424	0.602768	NA
LOC285401	0.271241	0.0628293	4.29912	0.0146144	0.98834	NA	LOC285401	0.271241	2.09747	4.26011	0.492351	0.622471	NA
CTAGE1	0.129749	0.0628742	4.85661	0.0129461	0.989671	NA	CTAGE1	0.129749	2.09724	4.82221	0.434913	0.663626	NA
KRTAP7-1	0.129749	0.0628742	4.85661	0.0129461	0.989671	NA	KRTAP7-1	0.129749	2.09724	4.82221	0.434913	0.663626	NA
NSUN7	0.129749	0.0628742	4.85661	0.0129461	0.989671	NA	NSUN7	0.129749	2.09724	4.82221	0.434913	0.663626	NA
SLC8A2	0.129749	0.0628742	4.85661	0.0129461	0.989671	NA	SLC8A2	0.129749	2.09724	4.82221	0.434913	0.663626	NA
TGFA	0.129749	0.0628742	4.85661	0.0129461	0.989671	NA	TGFA	0.129749	2.09724	4.82221	0.434913	0.663626	NA
WFDC2	0.129749	0.0628742	4.85661	0.0129461	0.989671	NA	WFDC2	0.129749	2.09724	4.82221	0.434913	0.663626	NA
MEP1B	0.190049	-0.8989	4.85661	-0.185088	0.85316	NA	MEP1B	0.190049	2.09724	4.82221	0.434913	0.663626	NA
KRTAP21-2	0.206335	-0.8989	4.85661	-0.185088	0.85316	NA	KRTAP21-2	0.206335	2.09724	4.82221	0.434913	0.663626	NA
THNSL2	0.206335	-0.8989	4.85661	-0.185088	0.85316	NA	THNSL2	0.206335	2.09724	4.82221	0.434913	0.663626	NA
TAAR1	1.86076	-0.567655	1.89603	-0.299391	0.764642	NA	TAAR1	1.86076	2.0965	1.53588	1.36502	0.172247	NA
PODXL	332.588	0.578519	0.279663	2.06863	0.0385806	0.270278	PODXL	332.588	2.09278	0.272159	7.68957	1.47635e-14	1.37277e-11
OR2S2	1.64475	1.06924	1.58836	0.673174	0.500837	NA	OR2S2	1.64475	2.08929	1.98123	1.05454	0.291635	NA
HEATR4	0.856533	-1.1464	2.09959	-0.54601	0.585059	NA	HEATR4	0.856533	2.08147	2.34119	0.889064	0.373968	NA
GSX2	1.04105	-0.842701	2.20146	-0.382792	0.701874	NA	GSX2	1.04105	2.07933	2.48355	0.837239	0.402459	NA
DOK2	0.884641	-0.390526	2.10065	-0.185907	0.852518	NA	DOK2	0.884641	2.07797	2.27365	0.913937	0.36075	NA
FER1L5	0.764387	0.95243	2.62708	0.362543	0.716946	NA	FER1L5	0.764387	2.07612	2.75843	0.752647	0.451662	NA
LHFPL3-AS2	0.52728	0.869583	2.7484	0.316396	0.751702	NA	LHFPL3-AS2	0.52728	2.07478	2.90532	0.714132	0.475145	NA
C9orf117	0.331659	1.02463	3.61845	0.283167	0.777049	NA	C9orf117	0.331659	2.07067	3.57466	0.579264	0.562411	NA
PSG10P	0.276219	0.0628815	4.27701	0.0147022	0.98827	NA	PSG10P	0.276219	2.06838	4.24032	0.48779	0.625699	NA
LOC648691	0.270082	0.0628816	4.30311	0.0146131	0.988341	NA	LOC648691	0.270082	2.06831	4.26666	0.484762	0.627845	NA
AGRP	0.126761	0.0628738	4.85661	0.012946	0.989671	NA	AGRP	0.126761	2.06711	4.82451	0.428461	0.668316	NA
DOC2B	0.126761	0.0628738	4.85661	0.012946	0.989671	NA	DOC2B	0.126761	2.06711	4.82451	0.428461	0.668316	NA
DPCR1	0.126761	0.0628738	4.85661	0.012946	0.989671	NA	DPCR1	0.126761	2.06711	4.82451	0.428461	0.668316	NA
MCF2L	0.126761	0.0628738	4.85661	0.012946	0.989671	NA	MCF2L	0.126761	2.06711	4.82451	0.428461	0.668316	NA
MMP20	0.126761	0.0628738	4.85661	0.012946	0.989671	NA	MMP20	0.126761	2.06711	4.82451	0.428461	0.668316	NA
PMP2	0.126761	0.0628738	4.85661	0.012946	0.989671	NA	PMP2	0.126761	2.06711	4.82451	0.428461	0.668316	NA
SPATS1	0.126761	0.0628738	4.85661	0.012946	0.989671	NA	SPATS1	0.126761	2.06711	4.82451	0.428461	0.668316	NA
C1QL4	0.199858	0.0628852	4.85661	0.0129484	0.989669	NA	C1QL4	0.199858	2.06711	4.82451	0.428461	0.668316	NA
B3GAT1	0.203347	-0.8989	4.85661	-0.185088	0.85316	NA	B3GAT1	0.203347	2.06711	4.82451	0.428461	0.668316	NA
SLC5A10	0.185075	1.0246	4.85661	0.210971	0.83291	NA	SLC5A10	0.185075	2.06711	4.82451	0.428461	0.668316	NA
PRG2	0.24339	1.6743	4.84095	0.345861	0.729447	NA	PRG2	0.24339	2.06711	4.82451	0.428461	0.668316	NA
GSG1	0.863177	1.98153	2.59003	0.765062	0.444234	NA	GSG1	0.863177	2.06394	2.3777	0.868044	0.38537	NA
KIAA1456	3.22498	-0.680628	1.50422	-0.45248	0.650923	NA	KIAA1456	3.22498	2.05829	1.91399	1.07539	0.282201	NA
GVINP1	3.92591	1.69633	1.11934	1.51548	0.129651	NA	GVINP1	3.92591	2.05196	1.17286	1.74954	0.0801973	NA
IL15	9.86191	0.206652	0.623044	0.331681	0.74013	NA	IL15	9.86191	2.05182	0.959946	2.13743	0.0325632	0.343083
JPH2	3.80138	1.97719	1.6291	1.21367	0.224874	NA	JPH2	3.80138	2.04038	1.44924	1.4079	0.15916	NA
TOX	45.2991	0.0706291	0.71205	0.0991913	0.920986	0.977742	TOX	45.2991	2.03782	1.21355	1.67921	0.0931104	0.541114
SAA1	34.4036	-0.898934	1.72404	-0.521412	0.60208	0.860768	SAA1	34.4036	2.02634	0.468046	4.32935	1.4955e-05	0.00184882
BET3L	1.32614	-2.42132	1.92067	-1.26066	0.207431	NA	BET3L	1.32614	2.01702	1.68909	1.19414	0.232422	NA
SPNS2	1.7925	1.86624	2.31289	0.806886	0.419732	NA	SPNS2	1.7925	2.01484	1.825	1.10402	0.269585	NA
LOC399815	1.09632	1.72919	2.64683	0.653308	0.513558	NA	LOC399815	1.09632	2.01204	2.74003	0.734313	0.462758	NA
C10orf116	4.68431	0.347785	0.98678	0.352444	0.724505	NA	C10orf116	4.68431	2.00867	1.25531	1.60014	0.109567	NA
CSTA	0.908296	4.39552	2.69877	1.62872	0.103373	NA	CSTA	0.908296	2.00834	2.86591	0.700771	0.483446	NA
ANKRD33	1.34849	3.1751	1.99851	1.58873	0.112121	NA	ANKRD33	1.34849	2.00651	1.93037	1.03944	0.298598	NA
FCER1G	0.512066	1.71806	3.52977	0.486733	0.626447	NA	FCER1G	0.512066	1.99398	3.60148	0.553656	0.579814	NA
LOC100130357	1.4563	-0.353804	1.63241	-0.216737	0.828413	NA	LOC100130357	1.4563	1.99214	1.53329	1.29926	0.193855	NA
NEFL	11.6303	1.25913	0.740927	1.6994	0.0892441	NA	NEFL	11.6303	1.99058	0.638091	3.11958	0.00181107	0.0606432
TBX21	3.31495	2.8787	1.62046	1.77647	0.0756558	NA	TBX21	3.31495	1.98929	1.11011	1.79198	0.0731365	NA
FOXO1	2.94533	-0.195656	1.19369	-0.163909	0.869803	NA	FOXO1	2.94533	1.98437	1.02131	1.94297	0.0520198	NA
LOC283867	0.305659	1.6757	4.68959	0.357323	0.72085	NA	LOC283867	0.305659	1.98392	4.6795	0.423961	0.671594	NA
ADPGK-AS1	0.118807	0.0628728	4.85661	0.0129458	0.989671	NA	ADPGK-AS1	0.118807	1.98302	4.83119	0.410463	0.681466	NA
CD3E	0.118807	0.0628728	4.85661	0.0129458	0.989671	NA	CD3E	0.118807	1.98302	4.83119	0.410463	0.681466	NA
CRABP1	0.118807	0.0628728	4.85661	0.0129458	0.989671	NA	CRABP1	0.118807	1.98302	4.83119	0.410463	0.681466	NA
CTNNA3	0.118807	0.0628728	4.85661	0.0129458	0.989671	NA	CTNNA3	0.118807	1.98302	4.83119	0.410463	0.681466	NA
FLJ46300	0.118807	0.0628728	4.85661	0.0129458	0.989671	NA	FLJ46300	0.118807	1.98302	4.83119	0.410463	0.681466	NA
GGT6	0.118807	0.0628728	4.85661	0.0129458	0.989671	NA	GGT6	0.118807	1.98302	4.83119	0.410463	0.681466	NA
GTF2A1L	0.118807	0.0628728	4.85661	0.0129458	0.989671	NA	GTF2A1L	0.118807	1.98302	4.83119	0.410463	0.681466	NA
HLA-DRA	0.118807	0.0628728	4.85661	0.0129458	0.989671	NA	HLA-DRA	0.118807	1.98302	4.83119	0.410463	0.681466	NA
LOC100132831	0.118807	0.0628728	4.85661	0.0129458	0.989671	NA	LOC100132831	0.118807	1.98302	4.83119	0.410463	0.681466	NA
LOC339240	0.118807	0.0628728	4.85661	0.0129458	0.989671	NA	LOC339240	0.118807	1.98302	4.83119	0.410463	0.681466	NA
OR10J5	0.118807	0.0628728	4.85661	0.0129458	0.989671	NA	OR10J5	0.118807	1.98302	4.83119	0.410463	0.681466	NA
OR4S2	0.118807	0.0628728	4.85661	0.0129458	0.989671	NA	OR4S2	0.118807	1.98302	4.83119	0.410463	0.681466	NA
OR8J3	0.118807	0.0628728	4.85661	0.0129458	0.989671	NA	OR8J3	0.118807	1.98302	4.83119	0.410463	0.681466	NA
PPP1R17	0.118807	0.0628728	4.85661	0.0129458	0.989671	NA	PPP1R17	0.118807	1.98302	4.83119	0.410463	0.681466	NA
RASGRP2	0.118807	0.0628728	4.85661	0.0129458	0.989671	NA	RASGRP2	0.118807	1.98302	4.83119	0.410463	0.681466	NA
SLC30A2	0.118807	0.0628728	4.85661	0.0129458	0.989671	NA	SLC30A2	0.118807	1.98302	4.83119	0.410463	0.681466	NA
SPANXN4	0.118807	0.0628728	4.85661	0.0129458	0.989671	NA	SPANXN4	0.118807	1.98302	4.83119	0.410463	0.681466	NA
SPATA9	0.118807	0.0628728	4.85661	0.0129458	0.989671	NA	SPATA9	0.118807	1.98302	4.83119	0.410463	0.681466	NA
TEX101	0.118807	0.0628728	4.85661	0.0129458	0.989671	NA	TEX101	0.118807	1.98302	4.83119	0.410463	0.681466	NA
TMEM40	0.118807	0.0628728	4.85661	0.0129458	0.989671	NA	TMEM40	0.118807	1.98302	4.83119	0.410463	0.681466	NA
WBSCR28	0.118807	0.0628728	4.85661	0.0129458	0.989671	NA	WBSCR28	0.118807	1.98302	4.83119	0.410463	0.681466	NA
SKAP1	0.191905	0.0628842	4.85661	0.0129482	0.989669	NA	SKAP1	0.191905	1.98302	4.83119	0.410463	0.681466	NA
JSRP1	0.186605	-0.898901	4.85661	-0.185088	0.85316	NA	JSRP1	0.186605	1.98302	4.83119	0.410463	0.681466	NA
NUP210L	0.179107	-0.898901	4.85661	-0.185088	0.85316	NA	NUP210L	0.179107	1.98302	4.83119	0.410463	0.681466	NA
SLC23A3	0.259254	0.0628941	4.85661	0.0129502	0.989668	NA	SLC23A3	0.259254	1.98302	4.83119	0.410463	0.681466	NA
SLC25A53	0.271753	-0.89889	4.85661	-0.185086	0.853162	NA	SLC25A53	0.271753	1.98302	4.83119	0.410463	0.681466	NA
FAM216B	0.271979	-1.95379	4.80988	-0.406203	0.684594	NA	FAM216B	0.271979	1.98302	4.83119	0.410463	0.681466	NA
MYO7A	0.271979	-1.95379	4.80988	-0.406203	0.684594	NA	MYO7A	0.271979	1.98302	4.83119	0.410463	0.681466	NA
CITED1	0.199999	1.0246	4.85661	0.210971	0.83291	NA	CITED1	0.199999	1.98302	4.83119	0.410463	0.681466	NA
ZNF691	0.264391	1.02461	4.85661	0.210973	0.832908	NA	ZNF691	0.264391	1.98302	4.83119	0.410463	0.681466	NA
HPCA	0.399701	0.0629059	4.85661	0.0129526	0.989666	NA	HPCA	0.399701	1.98302	4.83119	0.410463	0.681466	NA
ZAP70	0.362382	2.68957	4.77654	0.563079	0.573381	NA	ZAP70	0.362382	1.98302	4.83118	0.410463	0.681466	NA
GPBAR1	0.235436	1.6743	4.84095	0.345861	0.729447	NA	GPBAR1	0.235436	1.98302	4.83119	0.410463	0.681466	NA
BMP8A	0.663218	-1.65908	3.31842	-0.49996	0.617103	NA	BMP8A	0.663218	1.96924	3.13486	0.628175	0.529889	NA
CHST6	2.40104	0.0896354	1.62308	0.0552256	0.955959	NA	CHST6	2.40104	1.96215	1.58555	1.23752	0.215895	NA
LYL1	1.5788	-0.65145	1.8866	-0.345304	0.729866	NA	LYL1	1.5788	1.96199	1.96755	0.997176	0.318679	NA
MTRNR2L4	4.12486	0.165481	1.12608	0.146954	0.883168	NA	MTRNR2L4	4.12486	1.94302	1.30086	1.49364	0.135271	NA
LOC100132987	27.2391	0.893981	0.521168	1.71534	0.0862828	0.390645	LOC100132987	27.2391	1.93057	0.444921	4.33914	1.43042e-05	0.00182009
NKD1	13.1655	1.22095	0.804061	1.51848	0.128893	NA	NKD1	13.1655	1.91906	0.697769	2.75028	0.00595441	0.127929
RASEF	3.61593	1.97864	1.16615	1.69673	0.0897484	NA	RASEF	3.61593	1.90893	1.23056	1.55126	0.120838	NA
CH25H	2.27309	-1.03975	1.56179	-0.66574	0.505577	NA	CH25H	2.27309	1.89257	1.64373	1.15139	0.249574	NA
FAM71E1	2.736	-0.344798	1.2476	-0.276368	0.782266	NA	FAM71E1	2.736	1.88408	1.18932	1.58417	0.113155	NA
COL21A1	1.23347	1.25198	1.95566	0.640183	0.522054	NA	COL21A1	1.23347	1.88108	1.94744	0.965925	0.334082	NA
ARAP2	3.43958	0.730509	1.24171	0.588308	0.556326	NA	ARAP2	3.43958	1.87673	1.31371	1.42857	0.153127	NA
RASGRP1	1.93812	-1.7544	2.05831	-0.852348	0.394021	NA	RASGRP1	1.93812	1.87014	1.64197	1.13896	0.254719	NA
LOC375196	3.13366	2.85582	1.66703	1.71312	0.0866913	NA	LOC375196	3.13366	1.86911	1.44116	1.29695	0.194648	NA
ATP6V0E2-AS1	3.57399	-0.181987	0.995112	-0.182881	0.854891	NA	ATP6V0E2-AS1	3.57399	1.86756	1.11428	1.67602	0.0937334	NA
CASP12	1.2556	-0.51902	1.97811	-0.262382	0.793027	NA	CASP12	1.2556	1.86617	1.89339	0.98562	0.32432	NA
TMEM150B	1.80481	0.26189	1.34512	0.194697	0.84563	NA	TMEM150B	1.80481	1.85981	1.44378	1.28815	0.197694	NA
PKDREJ	1.15471	-1.7463	2.27794	-0.766611	0.443313	NA	PKDREJ	1.15471	1.85742	2.02934	0.915284	0.360043	NA
NPTX2	1.25257	-0.576377	1.89234	-0.304584	0.760683	NA	NPTX2	1.25257	1.85739	2.04221	0.909498	0.363087	NA
FAT3	6.00924	1.90288	1.69071	1.12549	0.26038	NA	FAT3	6.00924	1.85081	0.822406	2.25048	0.0244182	NA
HTR1B	3.15978	-1.17361	1.17953	-0.994984	0.319744	NA	HTR1B	3.15978	1.84943	1.13087	1.63541	0.101963	NA
CD177	1.93818	1.01188	1.69479	0.597052	0.550473	NA	CD177	1.93818	1.8476	1.63657	1.12894	0.258921	NA
THSD7A	7.78979	-0.357821	1.06746	-0.335209	0.737467	NA	THSD7A	7.78979	1.83794	1.28862	1.42629	0.153784	0.647232
SNAPC5	7.36651	0.443708	0.89132	0.49781	0.618618	NA	SNAPC5	7.36651	1.83475	1.01387	1.80965	0.0703498	0.487856
HIST1H2BL	4.73991	0.899769	1.01051	0.890409	0.373246	NA	HIST1H2BL	4.73991	1.8333	1.18698	1.5445	0.122466	NA
BCAN	0.26648	0.0628937	4.85661	0.0129501	0.989668	NA	BCAN	0.26648	1.83045	4.7803	0.382915	0.701783	NA
SPRR2D	0.266257	0.0628937	4.85661	0.0129501	0.989668	NA	SPRR2D	0.266257	1.83045	4.7803	0.382915	0.701783	NA
SCARF1	4.97362	1.20721	1.0236	1.17938	0.238248	NA	SCARF1	4.97362	1.82557	0.794523	2.29769	0.0215792	NA
MMRN2	0.483513	-0.898904	3.69827	-0.243061	0.807958	NA	MMRN2	0.483513	1.82552	3.5976	0.507428	0.611855	NA
CRB1	0.499684	-0.980333	3.62589	-0.27037	0.786876	NA	CRB1	0.499684	1.82545	3.58572	0.509088	0.610691	NA
LCP1	1.24418	0.798765	2.30948	0.345864	0.729445	NA	LCP1	1.24418	1.82341	1.86674	0.976787	0.328675	NA
LAPTM5	24.2788	0.578103	0.631866	0.914914	0.360237	0.715648	LAPTM5	24.2788	1.82005	0.451511	4.03101	5.55368e-05	0.00479521
MT1DP	0.648853	1.05893	2.6471	0.400035	0.689131	NA	MT1DP	0.648853	1.81378	2.58648	0.701253	0.483145	NA
ARHGAP27	16.1076	0.929176	0.617766	1.50409	0.132558	0.480229	ARHGAP27	16.1076	1.81352	0.550022	3.29718	0.000976617	0.0390906
ERVV-1	1.64934	1.77997	1.96431	0.906159	0.364852	NA	ERVV-1	1.64934	1.81237	1.60453	1.12954	0.258672	NA
LRRN4	1.20319	-0.11134	2.1836	-0.0509891	0.959334	NA	LRRN4	1.20319	1.81017	2.42695	0.745863	0.45575	NA
RASGRF1	1.26346	1.46235	1.90289	0.768487	0.442198	NA	RASGRF1	1.26346	1.80627	1.76389	1.02402	0.305824	NA
ITIH6	0.573731	-0.898922	3.09547	-0.290399	0.771511	NA	ITIH6	0.573731	1.80524	2.8626	0.63063	0.528283	NA
PLBD1	2.02514	-1.48981	1.62893	-0.914595	0.360404	NA	PLBD1	2.02514	1.79767	1.61738	1.11147	0.266365	NA
F2	0.664739	-0.718535	2.62411	-0.27382	0.784223	NA	F2	0.664739	1.79681	2.53436	0.708977	0.478339	NA
PALLD	4.00642	0.875528	1.31554	0.665526	0.505714	NA	PALLD	4.00642	1.78996	1.34499	1.33084	0.183243	NA
C8A	0.402664	0.0628733	3.44313	0.0182605	0.985431	NA	C8A	0.402664	1.78736	3.33736	0.535561	0.592262	NA
ZNF488	1.23538	1.06616	2.20082	0.484438	0.628075	NA	ZNF488	1.23538	1.7871	2.13206	0.838204	0.401916	NA
MYO3B	0.481022	-0.898915	3.32148	-0.270637	0.78667	NA	MYO3B	0.481022	1.78669	3.21174	0.5563	0.578006	NA
LOC285972	0.47537	2.5147	2.89472	0.868719	0.385001	NA	LOC285972	0.47537	1.78451	2.89084	0.617298	0.537038	NA
PPM1J	0.556674	-2.47531	2.81616	-0.878966	0.37942	NA	PPM1J	0.556674	1.78391	2.81976	0.632644	0.526966	NA
FGF19	0.257515	0.062893	4.85661	0.01295	0.989668	NA	FGF19	0.257515	1.77158	4.78313	0.370381	0.711098	NA
KCNK3	0.256354	0.062893	4.85661	0.01295	0.989668	NA	KCNK3	0.256354	1.77158	4.78313	0.370381	0.711098	NA
OR1L3	0.257515	0.062893	4.85661	0.01295	0.989668	NA	OR1L3	0.257515	1.77158	4.78313	0.370381	0.711098	NA
FHIT	0.403487	0.0628987	4.36058	0.0144244	0.988491	NA	FHIT	0.403487	1.77099	4.27855	0.413924	0.67893	NA
TMEM163	4.26823	0.0628472	1.84503	0.034063	0.972827	NA	TMEM163	4.26823	1.76081	0.891317	1.97552	0.0482095	NA
C14orf159	2.80511	1.24902	1.35213	0.923742	0.355621	NA	C14orf159	2.80511	1.7608	1.2892	1.3658	0.172	NA
SLC9A2	0.323336	-0.898906	4.0781	-0.220423	0.825542	NA	SLC9A2	0.323336	1.75691	3.99106	0.44021	0.659785	NA
PFKFB1	0.685666	0.0628643	2.76633	0.0227248	0.98187	NA	PFKFB1	0.685666	1.753	2.63648	0.664903	0.506112	NA
TGFBR3L	5.85138	0.0314887	0.833619	0.0377735	0.969868	NA	TGFBR3L	5.85138	1.75233	0.837713	2.0918	0.0364562	NA
SYNE4	1.11463	1.98142	2.58522	0.766439	0.443415	NA	SYNE4	1.11463	1.75232	2.52352	0.694396	0.487434	NA
FAM27A	1.16897	0.0628487	2.39264	0.0262675	0.979044	NA	FAM27A	1.16897	1.74932	1.91352	0.914187	0.360618	NA
2001-12-01	0.463587	0.0628404	2.80073	0.0224372	0.982099	NA	2001-12-01	0.463587	1.7364	2.67404	0.649356	0.516108	NA
LRRC33	7.71116	1.94992	0.774239	2.5185	0.0117855	NA	LRRC33	7.71116	1.7338	0.77495	2.23731	0.025266	0.30263
AURKB	16.447	-0.281726	0.656972	-0.428825	0.668051	0.887977	AURKB	16.447	1.72886	1.51623	1.14023	0.254188	0.758617
LRRC15	127.829	-0.472803	0.330581	-1.43022	0.152655	0.505613	LRRC15	127.829	1.72114	0.266108	6.46783	9.94201e-11	5.46268e-08
BEAN1	5.63082	0.0820693	1.35223	0.060692	0.951605	NA	BEAN1	5.63082	1.71975	0.762027	2.25681	0.0240201	NA
C6orf99	0.832392	-0.832342	2.59763	-0.320423	0.748647	NA	C6orf99	0.832392	1.71932	2.39531	0.717787	0.472888	NA
MUC22	0.322658	0.0628823	4.07612	0.015427	0.987692	NA	MUC22	0.322658	1.71746	3.99142	0.430288	0.666986	NA
MYCN	0.2484	0.0628924	4.85661	0.0129499	0.989668	NA	MYCN	0.2484	1.71697	4.78586	0.358758	0.719776	NA
S100A8	0.249561	0.0628924	4.85661	0.0129499	0.989668	NA	S100A8	0.249561	1.71697	4.78586	0.358758	0.719776	NA
MYO1D	31.3786	1.25247	0.560237	2.23561	0.0253773	0.224596	MYO1D	31.3786	1.71384	0.401175	4.27206	1.9368e-05	0.00218067
CTSH	112.843	1.18452	0.389473	3.04134	0.00235524	0.0680454	CTSH	112.843	1.71161	0.350687	4.88073	1.05696e-06	0.000211715
MTRNR2L3	2.767	-1.72436	1.55001	-1.11248	0.265931	NA	MTRNR2L3	2.767	1.71039	1.53532	1.11403	0.265268	NA
CMPK2	6.07686	1.10729	1.09237	1.01366	0.310743	NA	CMPK2	6.07686	1.70106	0.992265	1.71432	0.0864704	NA
SLC27A5	4.8492	-1.37915	1.05176	-1.31128	0.189762	NA	SLC27A5	4.8492	1.6988	0.985629	1.72357	0.084785	NA
KCNE3	0.878019	0.038714	2.19315	0.0176522	0.985916	NA	KCNE3	0.878019	1.69578	2.19369	0.773025	0.439507	NA
IP6K3	0.962876	-1.79404	2.33001	-0.769973	0.441316	NA	IP6K3	0.962876	1.69465	2.25846	0.750355	0.453041	NA
HSPB7	1.15797	-2.41943	1.99433	-1.21315	0.225073	NA	HSPB7	1.15797	1.68488	2.08528	0.807991	0.419096	NA
KCTD16	5.81168	-1.17891	1.2833	-0.918657	0.358275	NA	KCTD16	5.81168	1.6827	1.05358	1.59712	0.11024	NA
PPP1R2P9	0.244595	0.062892	4.85661	0.0129498	0.989668	NA	PPP1R2P9	0.244595	1.6817	4.78768	0.351255	0.725397	NA
RAPGEF1	0.461454	0.0628921	4.19158	0.0150044	0.988029	NA	RAPGEF1	0.461454	1.67507	4.02838	0.415818	0.677543	NA
FLJ39653	1.33699	-1.90992	2.50705	-0.76182	0.446168	NA	FLJ39653	1.33699	1.67244	2.31903	0.721179	0.4708	NA
EPHB6	7.39501	0.378317	0.985271	0.383972	0.700999	NA	EPHB6	7.39501	1.66803	0.914174	1.82463	0.0680563	0.484007
DTX2	1.08563	-0.722264	1.89314	-0.381516	0.70282	NA	DTX2	1.08563	1.65317	1.97872	0.835472	0.403452	NA
BMP10	2.09545	2.88547	1.71666	1.68086	0.0927898	NA	BMP10	2.09545	1.64856	1.17692	1.40075	0.16129	NA
FBXO16	0.711638	-0.711224	2.81169	-0.252953	0.800305	NA	FBXO16	0.711638	1.64495	2.61018	0.630204	0.528561	NA
LINC00311	1.19341	-2.37821	1.94396	-1.22338	0.221185	NA	LINC00311	1.19341	1.64271	1.86426	0.881158	0.378232	NA
LRRN4CL	5.47766	0.957	0.818539	1.16916	0.24234	NA	LRRN4CL	5.47766	1.6402	0.988133	1.65989	0.0969359	NA
IL17C	1.13392	1.16782	2.04192	0.571919	0.567377	NA	IL17C	1.13392	1.63916	2.0188	0.811946	0.416822	NA
LOC613038	2.81293	1.83685	1.48507	1.23688	0.216133	NA	LOC613038	2.81293	1.63769	1.11681	1.4664	0.14254	NA
FMNL1	11.9599	2.27048	0.743897	3.05215	0.0022721	NA	FMNL1	11.9599	1.63418	0.709974	2.30174	0.0213497	0.272232
PAM16	16.523	1.24356	0.565157	2.20038	0.0277802	0.233081	PAM16	16.523	1.63352	0.535102	3.05273	0.00226768	0.0701068
CXCL5	1642.84	1.46152	0.687254	2.12661	0.0334525	0.255356	CXCL5	1642.84	1.63205	0.679566	2.4016	0.0163234	0.232139
OR2D2	0.787434	-0.836705	2.53509	-0.330049	0.741363	NA	OR2D2	0.787434	1.63016	2.47665	0.658211	0.510403	NA
SLC8A3	0.901948	2.08834	2.24326	0.93094	0.351885	NA	SLC8A3	0.901948	1.6291	2.14725	0.758689	0.448039	NA
DOCK8	0.602235	0.062844	2.90151	0.0216591	0.98272	NA	DOCK8	0.602235	1.62879	2.66287	0.611667	0.540758	NA
PARS2	2.95959	1.11814	1.17477	0.951793	0.341202	NA	PARS2	2.95959	1.62337	1.19895	1.35399	0.175739	NA
DHRS2	0.652921	-0.898925	2.83068	-0.317565	0.750815	NA	DHRS2	0.652921	1.62336	2.71582	0.597742	0.550012	NA
SLPI	0.446288	0.0628927	4.23051	0.0148664	0.988139	NA	SLPI	0.446288	1.61828	4.07113	0.3975	0.690999	NA
TMEM176B	71.5758	0.37518	0.604796	0.620341	0.535033	0.830641	TMEM176B	71.5758	1.61466	0.853785	1.89118	0.0586002	0.454889
LOC100287036	1.73585	0.317693	1.50475	0.211126	0.832789	NA	LOC100287036	1.73585	1.6142	1.48968	1.08359	0.278547	NA
FBXO24	0.815583	0.0628478	2.46071	0.0255405	0.979624	NA	FBXO24	0.815583	1.61358	2.17496	0.741888	0.458155	NA
MGC16275	0.559792	1.69287	3.55252	0.476525	0.6337	NA	MGC16275	0.559792	1.61073	3.48632	0.462014	0.644072	NA
L3MBTL4	1.29745	-0.414455	1.88177	-0.220248	0.825678	NA	L3MBTL4	1.29745	1.61055	2.03398	0.791822	0.428465	NA
TAS2R5	1.57906	0.0156587	2.00247	0.0078197	0.993761	NA	TAS2R5	1.57906	1.60948	1.82707	0.880907	0.378368	NA
PHACTR1	1.10128	0.0628634	2.6016	0.0241633	0.980722	NA	PHACTR1	1.10128	1.60612	2.1395	0.750698	0.452834	NA
OR7E5P	0.658413	1.89748	2.58329	0.734523	0.46263	NA	OR7E5P	0.658413	1.60352	2.3804	0.673633	0.500545	NA
SPP2	0.310239	-0.898888	4.70525	-0.191039	0.848495	NA	SPP2	0.310239	1.60263	4.63843	0.345512	0.72971	NA
SLC36A3	0.23343	0.062891	4.85661	0.0129496	0.989668	NA	SLC36A3	0.23343	1.60198	4.79196	0.334306	0.738149	NA
CELF5	0.950598	1.59895	2.06382	0.774752	0.438486	NA	CELF5	0.950598	1.59891	1.91172	0.836373	0.402945	NA
NUDT13	7.10281	-0.148015	0.911438	-0.162397	0.870993	NA	NUDT13	7.10281	1.58773	1.03334	1.53651	0.124414	0.606489
LOC100130331	0.641729	-2.37868	3.03998	-0.782465	0.433942	NA	LOC100130331	0.641729	1.58451	2.93556	0.539764	0.58936	NA
CRISPLD1	6.54669	-1.53823	1.33597	-1.15139	0.249571	NA	CRISPLD1	6.54669	1.58273	1.3697	1.15553	0.247873	NA
CILP2	3.64283	0.132242	0.926618	0.142714	0.886516	NA	CILP2	3.64283	1.58267	1.01592	1.55787	0.119263	NA
TMEM151B	1.27053	0.819918	2.12829	0.385246	0.700055	NA	TMEM151B	1.27053	1.57829	1.60582	0.982857	0.325678	NA
CAMSAP3	0.598741	2.06442	2.78278	0.741854	0.458176	NA	CAMSAP3	0.598741	1.57591	2.62144	0.601161	0.547732	NA
GUSBP2	1.13833	-0.534835	1.80434	-0.296415	0.766913	NA	GUSBP2	1.13833	1.57395	1.71384	0.918376	0.358422	NA
C15orf54	1.08141	1.01835	2.53488	0.401735	0.687879	NA	C15orf54	1.08141	1.57012	2.18478	0.718665	0.472347	NA
PLXNC1	16.6832	0.4088	0.716802	0.570311	0.568467	0.844675	PLXNC1	16.6832	1.56996	0.539595	2.90952	0.00361983	0.09533
ARHGAP30	3.21322	-0.825588	1.05845	-0.779995	0.435394	NA	ARHGAP30	3.21322	1.56632	1.01391	1.54484	0.122385	NA
MGC16121	4.63031	0.478615	1.26386	0.378693	0.704916	NA	MGC16121	4.63031	1.56621	1.62186	0.965689	0.3342	NA
SPATA12	0.997972	-0.716223	2.67902	-0.267345	0.789204	NA	SPATA12	0.997972	1.56539	2.37546	0.658982	0.509908	NA
ALOX5AP	13.3461	1.63359	0.954241	1.71193	0.0869093	NA	ALOX5AP	13.3461	1.56413	0.634857	2.46375	0.013749	0.208045
PPFIBP2	24.8493	1.06073	0.493224	2.1506	0.0315081	0.247939	PPFIBP2	24.8493	1.55661	0.446852	3.4835	0.000494896	0.0241929
C3orf80	1.98315	1.48868	1.44692	1.02886	0.303546	NA	C3orf80	1.98315	1.54194	1.75287	0.879666	0.37904	NA
BCL2	21.7576	0.378424	0.567637	0.666666	0.504986	0.816233	BCL2	21.7576	1.54084	0.613687	2.51079	0.0120462	0.19399
TBX6	1.09267	-1.38384	1.91721	-0.721799	0.470418	NA	TBX6	1.09267	1.54056	1.92171	0.801663	0.422748	NA
SIGLEC9	1.15013	-1.83656	1.96073	-0.936668	0.348929	NA	SIGLEC9	1.15013	1.53881	1.84573	0.833712	0.404443	NA
EPHA7	9.88883	1.26361	0.797432	1.5846	0.113057	NA	EPHA7	9.88883	1.53713	0.717692	2.14176	0.0322126	0.341866
ADAM32	4.27149	0.718916	1.07388	0.669457	0.503204	NA	ADAM32	4.27149	1.53656	0.981645	1.56529	0.117515	NA
LOC151009	0.892857	-1.12746	2.1036	-0.535965	0.591982	NA	LOC151009	0.892857	1.53513	2.10957	0.727697	0.466799	NA
LPPR5	5.93787	0.541175	0.819631	0.660267	0.509083	NA	LPPR5	5.93787	1.53436	1.01305	1.51459	0.129876	NA
ALPK3	0.976761	3.17983	2.32305	1.36882	0.171056	NA	ALPK3	0.976761	1.51788	2.13419	0.711223	0.476946	NA
ASPRV1	1.33614	-1.33112	1.8147	-0.733523	0.46324	NA	ASPRV1	1.33614	1.51461	1.81287	0.835479	0.403448	NA
FAM66C	1.73768	1.00818	2.23142	0.451813	0.651404	NA	FAM66C	1.73768	1.51453	1.8888	0.801847	0.422642	NA
TACSTD2	1.6239	0.218973	1.76313	0.124196	0.90116	NA	TACSTD2	1.6239	1.51313	1.73457	0.872338	0.383024	NA
TMEM26	17.1592	0.88538	0.51994	1.70285	0.0885961	0.396116	TMEM26	17.1592	1.50776	0.537889	2.8031	0.00506144	0.117433
DHFRL1	9.14893	-0.908441	0.708241	-1.28267	0.199607	NA	DHFRL1	9.14893	1.50184	0.69017	2.17604	0.0295522	0.328938
KDR	27.8342	1.545	0.627362	2.4627	0.0137895	0.174376	KDR	27.8342	1.49973	0.602291	2.49004	0.0127731	0.201244
LINC00649	1.57799	0.821415	1.65425	0.496548	0.619508	NA	LINC00649	1.57799	1.49439	1.59496	0.936945	0.348787	NA
MMP7	50.1109	-0.181978	0.502207	-0.362356	0.717086	0.909116	MMP7	50.1109	1.4906	0.285592	5.21932	1.79585e-07	4.52254e-05
PIK3R5	0.625578	0.0628662	2.97375	0.0211404	0.983134	NA	PIK3R5	0.625578	1.49026	2.65738	0.560798	0.574935	NA
CREB5	1.26867	1.02464	2.10184	0.487498	0.625905	NA	CREB5	1.26867	1.47601	1.62182	0.910094	0.362773	NA
KIF25	1.87752	0.513462	1.49	0.344605	0.730392	NA	KIF25	1.87752	1.47516	1.22278	1.2064	0.227664	NA
S1PR5	1.99184	1.00302	1.5539	0.645487	0.518611	NA	S1PR5	1.99184	1.46688	1.44024	1.0185	0.308441	NA
SLC45A2	0.986671	2.99709	2.84291	1.05423	0.291775	NA	SLC45A2	0.986671	1.46503	2.77541	0.527863	0.597595	NA
ZNF727	0.601479	-2.33076	3.42362	-0.680787	0.496006	NA	ZNF727	0.601479	1.46069	3.33494	0.437994	0.661391	NA
SLC46A3	46.2639	0.95238	0.415952	2.28964	0.0220422	0.21098	SLC46A3	46.2639	1.45709	0.329725	4.41912	9.91017e-06	0.00137901
PAIP2B	4.6238	-0.729319	1.15662	-0.630558	0.528329	NA	PAIP2B	4.6238	1.45698	0.890289	1.63652	0.10173	NA
RAB40AL	2.89322	-0.0273061	1.46218	-0.0186749	0.9851	NA	RAB40AL	2.89322	1.45352	1.64835	0.881802	0.377884	NA
RHCG	5.08871	0.633544	1.63143	0.388337	0.697767	NA	RHCG	5.08871	1.45236	1.02482	1.41718	0.156431	NA
PCDH12	2.02621	0.9643	1.52764	0.631234	0.527887	NA	PCDH12	2.02621	1.45092	1.30183	1.11452	0.265055	NA
LCE2C	308.15	0.642975	0.364236	1.76527	0.0775181	0.36899	LCE2C	308.15	1.44987	0.31025	4.67323	2.96506e-06	0.000519444
RTN4R	2.65022	0.471579	1.39338	0.338444	0.735029	NA	RTN4R	2.65022	1.44875	1.17226	1.23586	0.216512	NA
CSNK1G3	6.87892	0.969518	0.870664	1.11354	0.265477	NA	CSNK1G3	6.87892	1.44818	0.914969	1.58277	0.113475	NA
CAHM	12.4425	-0.866956	0.600048	-1.44481	0.148511	NA	CAHM	12.4425	1.44176	0.618705	2.33028	0.0197911	0.260038
TC2N	0.745508	0.0628428	2.39725	0.0262145	0.979086	NA	TC2N	0.745508	1.44021	1.9927	0.722745	0.469836	NA
FAM5C	6.62247	-0.45004	0.703529	-0.639689	0.522375	NA	FAM5C	6.62247	1.43928	0.694132	2.0735	0.0381259	NA
PPP1R14C	0.887608	-0.89892	2.93194	-0.306596	0.759151	NA	PPP1R14C	0.887608	1.43335	2.56265	0.559323	0.575941	NA
ARF6	19.4333	0.631632	0.446075	1.41598	0.156782	0.510458	ARF6	19.4333	1.42674	0.466465	3.05861	0.00222364	0.0692766
ENOX1	2.55816	1.48148	1.22939	1.20506	0.228181	NA	ENOX1	2.55816	1.42484	1.25413	1.13611	0.25591	NA
OR1L4	1.90331	-1.24598	1.93961	-0.642389	0.52062	NA	OR1L4	1.90331	1.4234	1.77552	0.801682	0.422737	NA
SEC14L4	2.1905	1.56995	1.44018	1.09011	0.275666	NA	SEC14L4	2.1905	1.42104	1.23768	1.14815	0.250905	NA
NANOGNB	1.4967	0.337112	1.82831	0.184385	0.853711	NA	NANOGNB	1.4967	1.42089	1.76275	0.806064	0.420206	NA
UBD	1.24999	2.7103	2.29877	1.17902	0.238388	NA	UBD	1.24999	1.41673	1.97263	0.718194	0.472638	NA
TNP1	4.28344	-1.36733	1.78013	-0.768107	0.442424	NA	TNP1	4.28344	1.41592	1.10187	1.28501	0.198787	NA
MAP2	17.3962	0.332488	0.673273	0.493838	0.62142	0.867762	MAP2	17.3962	1.41575	0.765706	1.84894	0.0644659	0.474294
MEGF10	2.80926	0.869453	1.83052	0.474976	0.634804	NA	MEGF10	2.80926	1.41369	1.0452	1.35255	0.176201	NA
IL37	1.30435	0.556064	2.31825	0.239864	0.810436	NA	IL37	1.30435	1.40873	2.01412	0.699423	0.484288	NA
LINC00520	49.7027	0.756057	0.377325	2.00373	0.0450993	0.286423	LINC00520	49.7027	1.40489	0.347036	4.04826	5.16001e-05	0.00460355
PIK3AP1	9.97486	-1.25092	0.729328	-1.71517	0.0863147	NA	PIK3AP1	9.97486	1.40102	0.688919	2.03365	0.0419864	0.384553
SERPINA3	7.52999	-1.96566	1.09128	-1.80125	0.0716634	NA	SERPINA3	7.52999	1.39743	0.647859	2.157	0.031006	0.336634
SLC43A3	368.016	0.968896	0.251678	3.84975	0.00011824	0.00978395	SLC43A3	368.016	1.39713	0.242706	5.75647	8.58929e-09	3.14628e-06
TLR2	2.98381	-0.449725	1.58759	-0.283276	0.776965	NA	TLR2	2.98381	1.39183	1.0441	1.33304	0.182517	NA
GAS2	0.855759	-2.76534	2.38351	-1.1602	0.245967	NA	GAS2	0.855759	1.39179	2.18515	0.636931	0.52417	NA
NHSL2	4.67346	0.59259	1.14742	0.516455	0.605537	NA	NHSL2	4.67346	1.38795	0.966589	1.43592	0.151025	NA
ETS1	5.78774	1.21767	1.00484	1.21181	0.225587	NA	ETS1	5.78774	1.38671	0.730046	1.89949	0.0575005	NA
FAM189A2	1.50529	1.98572	2.04621	0.97044	0.331827	NA	FAM189A2	1.50529	1.38213	1.51966	0.909503	0.363085	NA
LOC100506368	3.79518	1.02705	1.06638	0.963118	0.335489	NA	LOC100506368	3.79518	1.37946	1.01985	1.35261	0.17618	NA
LRTOMT	1.67108	-0.269698	1.45485	-0.185378	0.852932	NA	LRTOMT	1.67108	1.37946	1.38187	0.99825	0.318158	NA
CCRL2	11.3083	1.48525	0.909616	1.63283	0.102504	NA	CCRL2	11.3083	1.37221	0.805263	1.70405	0.0883717	0.532473
LIPK	1.17772	0.0628569	2.28929	0.027457	0.978095	NA	LIPK	1.17772	1.36218	1.72448	0.789905	0.429583	NA
CCDC19	21.1339	-0.44345	0.446999	-0.99206	0.321168	0.68371	CCDC19	21.1339	1.36037	0.465936	2.91966	0.00350415	0.0939206
GKAP1	3.51661	-3.32809	1.55112	-2.1456	0.0319049	NA	GKAP1	3.51661	1.35931	1.10281	1.23258	0.217732	NA
OBP2A	0.969928	0.0628649	2.6957	0.0233204	0.981395	NA	OBP2A	0.969928	1.34951	2.25953	0.597251	0.55034	NA
TRIML2	8.36464	1.16994	0.814641	1.43614	0.150962	NA	TRIML2	8.36464	1.34813	0.621108	2.17052	0.0299671	0.329729
SLC2A12	41.2515	0.923638	0.408274	2.2623	0.0236788	0.218007	SLC2A12	41.2515	1.34283	0.417301	3.21789	0.00129136	0.0484878
IRF4	0.392268	0.0629093	4.85661	0.0129533	0.989665	NA	IRF4	0.392268	1.33998	4.72583	0.283543	0.776761	NA
ACP5	215.678	0.682914	0.235064	2.90523	0.00366984	0.0861998	ACP5	215.678	1.33793	0.229566	5.82805	5.60776e-09	2.11833e-06
TAS2R1	1.38003	0.769776	1.98334	0.388121	0.697926	NA	TAS2R1	1.38003	1.33308	1.79567	0.742383	0.457855	NA
RNF144A-AS1	0.675588	1.02405	2.79453	0.366447	0.714032	NA	RNF144A-AS1	0.675588	1.32688	2.64064	0.502484	0.615327	NA
RDH16	1.27086	1.73351	2.62566	0.660219	0.509113	NA	RDH16	1.27086	1.32662	2.1984	0.60345	0.546209	NA
ANKK1	0.656626	1.02464	3.05339	0.335573	0.737193	NA	ANKK1	0.656626	1.32592	2.75165	0.481863	0.629903	NA
REM2	1.05559	1.74226	2.50982	0.694177	0.487571	NA	REM2	1.05559	1.32551	2.17979	0.608089	0.543128	NA
KRIT1	2.66315	0.587586	1.3019	0.451329	0.651752	NA	KRIT1	2.66315	1.32478	1.2712	1.04214	0.297345	NA
TGOLN2	4.63973	-0.402199	0.843552	-0.476793	0.63351	NA	TGOLN2	4.63973	1.32162	0.848576	1.55746	0.119361	NA
TSACC	1.23956	2.52226	2.03643	1.23857	0.215507	NA	TSACC	1.23956	1.32055	1.98447	0.665444	0.505767	NA
KAL1	27.7262	-0.54706	0.578985	-0.944859	0.344731	0.7042	KAL1	27.7262	1.31964	0.413855	3.18865	0.00142938	0.0525571
RNF144B	13.2334	-0.180777	0.786426	-0.229872	0.818191	NA	RNF144B	13.2334	1.31879	0.697736	1.8901	0.0587449	0.454889
SEC24B-AS1	2.9838	1.04292	1.59522	0.653781	0.513253	NA	SEC24B-AS1	2.9838	1.3145	1.47542	0.890933	0.372965	NA
SLC39A8	11.8625	1.47309	0.692699	2.12659	0.0334541	NA	SLC39A8	11.8625	1.30883	0.577713	2.26554	0.0234797	0.289371
ZNF833P	4.17381	-2.12062	1.20829	-1.75506	0.0792497	NA	ZNF833P	4.17381	1.30567	0.968731	1.34781	0.177719	NA
C21orf56	2.91791	0.386542	1.49156	0.259153	0.795517	NA	C21orf56	2.91791	1.3048	1.14888	1.13571	0.256077	NA
C8orf44	1.26298	-0.426371	1.80541	-0.236162	0.813307	NA	C8orf44	1.26298	1.30262	1.99794	0.651982	0.514413	NA
RGS1	1.14284	0.0628648	2.62561	0.0239429	0.980898	NA	RGS1	1.14284	1.30099	2.15237	0.604447	0.545547	NA
HES6	1.3699	1.03893	2.23793	0.464237	0.642478	NA	HES6	1.3699	1.29895	1.91549	0.67813	0.497689	NA
PARD6B	97.6853	1.21788	0.292725	4.1605	3.17546e-05	0.00444315	PARD6B	97.6853	1.2986	0.26833	4.83956	1.30125e-06	0.000253702
TFAP2A	4.65271	4.03994	1.66595	2.425	0.0153082	NA	TFAP2A	4.65271	1.29673	1.51413	0.856424	0.391763	NA
HCAR2	1.23411	0.0628519	2.33937	0.0268671	0.978566	NA	HCAR2	1.23411	1.29545	1.92978	0.671293	0.502034	NA
PLD1	1.83469	0.702355	1.87748	0.374094	0.708334	NA	PLD1	1.83469	1.2884	1.67678	0.768374	0.442265	NA
HLA-H	0.659682	0.93598	2.43647	0.384154	0.700864	NA	HLA-H	0.659682	1.28651	2.24751	0.572414	0.567041	NA
PPFIA2	0.667125	-0.8989	3.47861	-0.258408	0.796092	NA	PPFIA2	0.667125	1.28415	3.29721	0.389466	0.696931	NA
RELL1	4.86648	0.942859	0.939364	1.00372	0.315513	NA	RELL1	4.86648	1.284	0.841444	1.52595	0.127023	NA
TTC32	7.972	-1.67797	0.878812	-1.90937	0.0562148	NA	TTC32	7.972	1.28383	0.925562	1.38709	0.165416	0.661007
HES2	0.522538	1.02463	2.72985	0.375345	0.707404	NA	HES2	0.522538	1.2807	2.49674	0.512949	0.607987	NA
ZNF681	4.46502	-1.24467	0.999542	-1.24524	0.213042	NA	ZNF681	4.46502	1.27984	0.98872	1.29444	0.195513	NA
RNF144A	5.74534	1.07427	0.867105	1.23892	0.215377	NA	RNF144A	5.74534	1.2794	0.867817	1.47427	0.140409	NA
ACRBP	0.67923	0.0628861	3.40729	0.0184563	0.985275	NA	ACRBP	0.67923	1.2793	3.22137	0.39713	0.691271	NA
KCNH3	0.448389	1.02463	3.33176	0.307535	0.758436	NA	KCNH3	0.448389	1.27918	3.14557	0.40666	0.684258	NA
HIST1H1T	1.07678	2.29178	2.00842	1.14108	0.253835	NA	HIST1H1T	1.07678	1.27905	1.80751	0.707632	0.479174	NA
F2RL3	12.5576	1.47847	0.751686	1.96687	0.0491983	NA	F2RL3	12.5576	1.27876	0.641246	1.99419	0.0461318	0.4013
FAM78B	1.20344	-1.53989	1.91017	-0.806156	0.420153	NA	FAM78B	1.20344	1.27856	1.97013	0.648971	0.516357	NA
MX1	19.9397	0.402046	0.491411	0.818146	0.413274	0.758222	MX1	19.9397	1.27479	0.542676	2.34908	0.0188198	0.251931
DSE	1.38909	1.10711	2.11343	0.523843	0.600387	NA	DSE	1.38909	1.27468	1.94888	0.654057	0.513075	NA
CES1	15.8845	-1.18591	1.08696	-1.09103	0.275258	0.647249	CES1	15.8845	1.27026	0.469337	2.70649	0.00679979	0.138494
ATP1B2	2.57501	0.246253	1.31261	0.187605	0.851186	NA	ATP1B2	2.57501	1.2702	1.13395	1.12016	0.262646	NA
PRSS22	34.947	0.758885	0.409526	1.85308	0.063871	0.339833	PRSS22	34.947	1.26897	0.413004	3.07254	0.00212248	0.0680546
IL6	951.011	1.01067	0.36709	2.7532	0.00590167	0.111575	IL6	951.011	1.26886	0.358648	3.5379	0.000403326	0.0209902
RRAGD	19.2517	1.51282	0.667488	2.26644	0.0234243	0.217387	RRAGD	19.2517	1.2642	0.612873	2.06274	0.039137	0.377866
TAF7L	2.50209	1.29278	1.24699	1.03671	0.299869	NA	TAF7L	2.50209	1.25638	1.11341	1.1284	0.25915	NA
CXCL12	20.0222	-2.40529	1.17446	-2.048	0.0405603	0.275525	CXCL12	20.0222	1.25542	1.31025	0.958154	0.337985	0.825557
CNRIP1	260.709	0.709402	0.205278	3.45582	0.000548626	0.0274542	CNRIP1	260.709	1.25502	0.199157	6.30165	2.94485e-10	1.48322e-07
IL16	28.8124	0.881166	0.416145	2.11745	0.0342215	0.25835	IL16	28.8124	1.25332	0.797009	1.57254	0.115826	0.590844
TMEM119	17.7976	0.491508	0.440665	1.11538	0.264689	0.636866	TMEM119	17.7976	1.24849	1.29668	0.962839	0.335628	0.824713
ANKRD34A	3.3056	-1.30076	1.32455	-0.982033	0.326084	NA	ANKRD34A	3.3056	1.24716	1.24785	0.999447	0.317578	NA
TMEM150C	1.95069	-1.05055	1.5382	-0.682972	0.494625	NA	TMEM150C	1.95069	1.24711	1.51548	0.822918	0.410555	NA
COCH	2.44189	1.59049	1.51297	1.05124	0.29315	NA	COCH	2.44189	1.24686	1.54323	0.807953	0.419117	NA
HSPA12B	0.194974	0.0628868	4.85661	0.0129487	0.989669	NA	HSPA12B	0.194974	1.24272	4.81438	0.258126	0.79631	NA
MAATS1	0.194974	0.0628868	4.85661	0.0129487	0.989669	NA	MAATS1	0.194974	1.24272	4.81438	0.258126	0.79631	NA
DLX3	0.196134	0.0628868	4.85661	0.0129487	0.989669	NA	DLX3	0.196134	1.24272	4.81438	0.258126	0.79631	NA
ADAMTS16	0.195911	0.0628868	4.85661	0.0129487	0.989669	NA	ADAMTS16	0.195911	1.24272	4.81438	0.258126	0.79631	NA
ADH4	0.195911	0.0628868	4.85661	0.0129487	0.989669	NA	ADH4	0.195911	1.24272	4.81438	0.258126	0.79631	NA
CRTAC1	0.195911	0.0628868	4.85661	0.0129487	0.989669	NA	CRTAC1	0.195911	1.24272	4.81438	0.258126	0.79631	NA
PIK3C2G	0.195911	0.0628868	4.85661	0.0129487	0.989669	NA	PIK3C2G	0.195911	1.24272	4.81438	0.258126	0.79631	NA
SLC44A4	0.195911	0.0628868	4.85661	0.0129487	0.989669	NA	SLC44A4	0.195911	1.24272	4.81438	0.258126	0.79631	NA
CPB1	0.262772	-0.898887	4.85661	-0.185085	0.853162	NA	CPB1	0.262772	1.24272	4.81438	0.258126	0.79631	NA
MAGEB4	0.271495	1.02462	4.85661	0.210974	0.832908	NA	MAGEB4	0.271495	1.24272	4.81438	0.258126	0.79631	NA
CEACAM1	0.516033	-0.898924	2.95683	-0.304016	0.761116	NA	CEACAM1	0.516033	1.24233	2.74526	0.452536	0.650883	NA
PPIEL	0.85359	0.0628511	2.60803	0.0240991	0.980774	NA	PPIEL	0.85359	1.24226	2.36306	0.525701	0.599096	NA
LOC646214	0.312763	1.67582	4.67676	0.35833	0.720097	NA	LOC646214	0.312763	1.24206	4.64938	0.267146	0.789357	NA
KIF24	16.8046	0.0208126	0.535383	0.0388743	0.968991	0.991342	KIF24	16.8046	1.24065	0.748215	1.65815	0.0972878	0.550054
EPB49	5.99465	0.145668	0.77852	0.187109	0.851575	NA	EPB49	5.99465	1.24022	0.805532	1.53962	0.123652	NA
C7orf65	0.339456	0.0628847	4.04431	0.0155489	0.987594	NA	C7orf65	0.339456	1.23858	3.99372	0.310132	0.75646	NA
FOXD2-AS1	6.48018	-0.662055	1.01155	-0.654496	0.512792	NA	FOXD2-AS1	6.48018	1.23812	1.06566	1.16183	0.245303	NA
IGDCC3	1.83255	-0.801379	1.54613	-0.518312	0.60424	NA	IGDCC3	1.83255	1.23627	1.7116	0.722289	0.470117	NA
PYGM	0.482553	0.0628811	3.63609	0.0172936	0.986202	NA	PYGM	0.482553	1.23527	3.57999	0.345048	0.730059	NA
IL1B	8612.74	1.83757	0.586724	3.13192	0.00173669	0.0558158	IL1B	8612.74	1.23321	0.585936	2.10468	0.0353189	0.358774
CCL27	0.519618	0.062868	2.96021	0.0212377	0.983056	NA	CCL27	0.519618	1.23319	2.7477	0.448808	0.65357	NA
HEXA-AS1	0.418078	1.02463	3.43385	0.298392	0.765404	NA	HEXA-AS1	0.418078	1.23312	3.37458	0.365414	0.714803	NA
TEX14	0.835655	-0.795343	2.06598	-0.384972	0.700258	NA	TEX14	0.835655	1.23303	2.06862	0.596064	0.551133	NA
IL4I1	19.2697	0.822719	0.536089	1.53467	0.124865	0.468102	IL4I1	19.2697	1.23137	0.418379	2.94318	0.00324859	0.0889021
LOC100287482	0.564377	2.58147	3.13799	0.822653	0.410706	NA	LOC100287482	0.564377	1.23078	3.18896	0.38595	0.699534	NA
IGFBP1	25.2639	2.13322	0.520089	4.10165	4.10223e-05	0.00509167	IGFBP1	25.2639	1.22868	0.422557	2.90772	0.00364074	0.0956723
STAP2	1.61012	-0.33289	1.56332	-0.212938	0.831376	NA	STAP2	1.61012	1.22836	1.74096	0.705569	0.480456	NA
LOC441601	1.33385	-0.175641	1.82534	-0.0962237	0.923343	NA	LOC441601	1.33385	1.22711	1.85805	0.660428	0.508979	NA
SPRYD4	0.591967	-0.894037	2.71901	-0.32881	0.7423	NA	SPRYD4	0.591967	1.22527	2.85656	0.428933	0.667972	NA
GPR63	18.1099	1.16939	0.645153	1.81258	0.069897	0.352386	GPR63	18.1099	1.2232	0.647096	1.89029	0.0587195	0.454889
AADAC	2.10734	0.344854	1.2584	0.274041	0.784053	NA	AADAC	2.10734	1.22232	1.31528	0.92932	0.352723	NA
TMEM176A	16.1462	-0.295653	1.10881	-0.266639	0.789747	0.933519	TMEM176A	16.1462	1.2221	1.35944	0.898974	0.368666	0.841315
LINC00221	0.555385	0.594273	2.54518	0.233489	0.815381	NA	LINC00221	0.555385	1.2213	2.67651	0.456301	0.648173	NA
LINC00663	1.65206	-1.28499	1.4924	-0.861027	0.389223	NA	LINC00663	1.65206	1.22075	1.5935	0.766082	0.443628	NA
TROAP	15.2583	-1.08945	0.920767	-1.18319	0.236733	0.608683	TROAP	15.2583	1.21519	1.73787	0.69924	0.484402	0.893962
LOC100507127	3.56925	-1.34033	1.80326	-0.743282	0.457311	NA	LOC100507127	3.56925	1.21519	1.97677	0.614736	0.538729	NA
SSTR1	1.67041	-2.31179	1.97934	-1.16796	0.242821	NA	SSTR1	1.67041	1.21519	2.22062	0.547231	0.58422	NA
DES	1.25822	0.934247	2.04047	0.457859	0.647054	NA	DES	1.25822	1.21519	2.30769	0.526583	0.598483	NA
FAM83B	1.47885	-2.41898	2.20872	-1.0952	0.273431	NA	FAM83B	1.47885	1.21519	2.36427	0.513982	0.607265	NA
ITIH3	0.973636	0.904652	2.30513	0.392451	0.694725	NA	ITIH3	0.973636	1.21519	2.37049	0.512633	0.608208	NA
C11orf52	0.999915	-1.86669	2.29543	-0.813217	0.416094	NA	C11orf52	0.999915	1.21519	2.47932	0.49013	0.624042	NA
DSC3	0.62672	-0.508282	2.29867	-0.22112	0.824999	NA	DSC3	0.62672	1.21519	2.5072	0.484679	0.627904	NA
KRT33B	1.18301	2.04742	2.45137	0.835214	0.403597	NA	KRT33B	1.18301	1.21519	2.53785	0.478826	0.632062	NA
ZNF826P	0.703502	0.900293	2.48046	0.362954	0.716639	NA	ZNF826P	0.703502	1.21519	2.54042	0.478343	0.632406	NA
KRTAP1-1	1.10799	3.88216	2.31344	1.67809	0.09333	NA	KRTAP1-1	1.10799	1.21519	2.54371	0.477723	0.632848	NA
TREML3P	1.48196	-2.42324	2.44552	-0.990889	0.32174	NA	TREML3P	1.48196	1.21519	2.58718	0.469696	0.638572	NA
CAPSL	1.2768	0.062844	2.63218	0.0238753	0.980952	NA	CAPSL	1.2768	1.21519	2.63221	0.461662	0.644324	NA
OR2W3	0.948795	-0.898934	2.66295	-0.337571	0.735686	NA	OR2W3	0.948795	1.21519	2.66297	0.456328	0.648154	NA
IL22	0.567523	0.897622	2.61039	0.343866	0.730947	NA	IL22	0.567523	1.21519	2.6669	0.455655	0.648638	NA
GATS	0.835056	-0.832349	2.62039	-0.317644	0.750755	NA	GATS	0.835056	1.21519	2.68536	0.452524	0.650891	NA
FAT2	0.744432	-3.30717	2.49426	-1.32592	0.184868	NA	FAT2	0.744432	1.21519	2.69127	0.451529	0.651608	NA
GRID2	0.569567	0.258845	2.587	0.100056	0.9203	NA	GRID2	0.569567	1.21519	2.72623	0.44574	0.655785	NA
FAM86B3P	0.684454	-2.06879	2.60027	-0.795603	0.426263	NA	FAM86B3P	0.684454	1.21519	2.77593	0.437759	0.661561	NA
LRRC6	0.794777	-1.40646	2.51841	-0.55847	0.576523	NA	LRRC6	0.794777	1.21519	2.79777	0.434342	0.66404	NA
FAAH	0.775231	1.12512	2.60037	0.432675	0.665251	NA	FAAH	0.775231	1.21519	2.81554	0.431601	0.666031	NA
GLTPD2	0.693508	-0.368875	2.64108	-0.139668	0.888922	NA	GLTPD2	0.693508	1.21519	2.83043	0.429331	0.667683	NA
JRK	0.624314	0.984684	2.64512	0.372265	0.709696	NA	JRK	0.624314	1.21519	2.86034	0.42484	0.670953	NA
TCTEX1D1	1.08434	-0.0231741	2.65114	-0.00874118	0.993026	NA	TCTEX1D1	1.08434	1.21519	2.8683	0.423662	0.671812	NA
FAM223B	0.818348	0.757168	2.85847	0.264886	0.791098	NA	FAM223B	0.818348	1.21519	2.89085	0.420357	0.674225	NA
PTPRQ	0.644742	-0.89893	2.91912	-0.307945	0.758124	NA	PTPRQ	0.644742	1.21519	2.91916	0.41628	0.677205	NA
RGS3	0.578581	-0.427912	2.73921	-0.156217	0.875862	NA	RGS3	0.578581	1.21519	2.94332	0.412863	0.679707	NA
LINC00312	0.89759	-2.6765	2.77481	-0.964571	0.33476	NA	LINC00312	0.89759	1.21519	2.96584	0.409728	0.682006	NA
FOXE3	0.493968	0.299168	2.90579	0.102956	0.917998	NA	FOXE3	0.493968	1.21519	3.01824	0.402614	0.687232	NA
ROPN1	0.71509	-1.87118	2.93111	-0.638386	0.523222	NA	ROPN1	0.71509	1.21519	3.07744	0.394869	0.69294	NA
C6orf163	0.549487	-2.72152	3.0215	-0.900717	0.367739	NA	C6orf163	0.549487	1.21519	3.1572	0.384894	0.700316	NA
SLC3A1	0.545542	-0.241854	2.93974	-0.0822704	0.934432	NA	SLC3A1	0.545542	1.21519	3.19236	0.380655	0.70346	NA
BZRAP1	0.639213	0.0628651	3.19901	0.0196514	0.984321	NA	BZRAP1	0.639213	1.21519	3.19906	0.379857	0.704051	NA
OAS1	0.589858	0.407296	3.05838	0.133174	0.894056	NA	OAS1	0.589858	1.21519	3.20449	0.379213	0.70453	NA
MSTN	0.533743	-1.05874	3.0048	-0.35235	0.724576	NA	MSTN	0.533743	1.21519	3.22382	0.37694	0.706218	NA
RAB25	0.495534	-1.84161	3.09689	-0.594664	0.552068	NA	RAB25	0.495534	1.21519	3.2341	0.375741	0.707109	NA
POU5F1	0.486734	2.87048	3.11423	0.921729	0.35667	NA	POU5F1	0.486734	1.21519	3.24707	0.374241	0.708225	NA
PDE1A	0.489775	0.0628405	3.26452	0.0192496	0.984642	NA	PDE1A	0.489775	1.21519	3.26457	0.372235	0.709718	NA
FAM138B	0.507894	-0.131754	3.07167	-0.0428934	0.965787	NA	FAM138B	0.507894	1.21519	3.26673	0.371988	0.709902	NA
C9orf24	0.500565	-0.832143	3.21521	-0.258814	0.795779	NA	C9orf24	0.500565	1.21519	3.26822	0.371819	0.710027	NA
LOC100506688	0.453095	-0.695319	3.20282	-0.217096	0.828134	NA	LOC100506688	0.453095	1.21519	3.33081	0.364832	0.715237	NA
AIFM3	0.408804	2.37678	3.31751	0.716435	0.473723	NA	AIFM3	0.408804	1.21519	3.41026	0.356332	0.721592	NA
TRABD2B	0.634633	1.62146	3.38228	0.479398	0.631656	NA	TRABD2B	0.634633	1.21519	3.4879	0.348401	0.727539	NA
PLXDC1	0.38164	-0.694502	3.45943	-0.200756	0.840889	NA	PLXDC1	0.38164	1.21519	3.49381	0.347811	0.727982	NA
HSPB3	0.362539	2.03977	3.48303	0.58563	0.558124	NA	HSPB3	0.362539	1.21519	3.54329	0.342954	0.731633	NA
OR10V1	0.5173	1.02463	3.55261	0.288416	0.773028	NA	OR10V1	0.5173	1.21519	3.55268	0.342048	0.732315	NA
ACTN3	0.356852	1.07815	3.49528	0.30846	0.757732	NA	ACTN3	0.356852	1.21519	3.55535	0.341791	0.732508	NA
ZNF729	0.515683	-0.898916	3.55603	-0.252787	0.800433	NA	ZNF729	0.515683	1.21519	3.55609	0.341719	0.732562	NA
PARD6G-AS1	0.508429	2.085	3.52484	0.591517	0.554174	NA	PARD6G-AS1	0.508429	1.21519	3.58853	0.33863	0.734888	NA
DCDC2B	0.541396	0.277823	3.51196	0.0791076	0.936947	NA	DCDC2B	0.541396	1.21519	3.60053	0.337501	0.735739	NA
C9	0.451261	-2.06141	3.52665	-0.584524	0.558868	NA	C9	0.451261	1.21518	3.65778	0.332219	0.739724	NA
MAP3K15	0.432945	3.28293	3.5448	0.926128	0.354379	NA	MAP3K15	0.432945	1.21518	3.6804	0.330177	0.741266	NA
LGI3	0.421798	-0.898913	3.73337	-0.240778	0.809727	NA	LGI3	0.421798	1.21518	3.73345	0.325486	0.744813	NA
GIPR	0.44702	-1.26679	3.67435	-0.344766	0.730271	NA	GIPR	0.44702	1.21518	3.75709	0.323438	0.746364	NA
OR2H2	0.400968	0.72558	3.81838	0.190023	0.849291	NA	OR2H2	0.400968	1.21518	3.83939	0.316504	0.75162	NA
ACTR3BP2	0.39347	0.725156	3.84168	0.18876	0.850281	NA	ACTR3BP2	0.39347	1.21518	3.86254	0.314607	0.75306	NA
CDH17	0.382936	0.659018	3.75565	0.175474	0.860707	NA	CDH17	0.382936	1.21518	3.86775	0.314184	0.753381	NA
MDFI	0.366499	-0.898911	3.91358	-0.22969	0.818332	NA	MDFI	0.366499	1.21518	3.91367	0.310498	0.756183	NA
SRPK3	0.371233	0.388307	3.81934	0.101669	0.91902	NA	SRPK3	0.371233	1.21518	3.93605	0.308732	0.757525	NA
ACTR3C	0.364871	1.29199	3.8813	0.332876	0.739228	NA	ACTR3C	0.364871	1.21518	3.95225	0.307466	0.758489	NA
NRXN2	0.354401	-0.831839	3.9324	-0.211534	0.83247	NA	NRXN2	0.354401	1.21518	3.97579	0.305646	0.759874	NA
EFCAB1	0.343536	1.02462	3.99949	0.256189	0.797805	NA	EFCAB1	0.343536	1.21518	3.99959	0.303827	0.761259	NA
TULP2	0.334542	-1.64792	4.00882	-0.411073	0.681019	NA	TULP2	0.334542	1.21518	4.03768	0.300961	0.763445	NA
ZCCHC12	0.509003	-0.8989	4.05202	-0.22184	0.824438	NA	ZCCHC12	0.509003	1.21518	4.05211	0.299889	0.764262	NA
UOX	0.322858	-1.37433	3.98906	-0.344525	0.730451	NA	UOX	0.322858	1.21518	4.07223	0.298407	0.765392	NA
MCMDC2	0.325963	0.0628372	4.07929	0.015404	0.98771	NA	MCMDC2	0.325963	1.21518	4.07939	0.297883	0.765792	NA
SIGLEC11	0.323325	-1.64741	4.05116	-0.406652	0.684264	NA	SIGLEC11	0.323325	1.21518	4.07967	0.297863	0.765808	NA
CRNDE	0.317384	0.721324	4.07451	0.177033	0.859482	NA	CRNDE	0.317384	1.21518	4.0939	0.296828	0.766598	NA
SCGB1B2P	0.283916	1.02462	4.23176	0.242125	0.808683	NA	SCGB1B2P	0.283916	1.21518	4.23188	0.28715	0.773998	NA
AMH	0.279085	0.062878	4.23845	0.0148351	0.988164	NA	AMH	0.279085	1.21518	4.23857	0.286696	0.774345	NA
OR56B4	0.281574	0.0628301	4.2423	0.0148104	0.988183	NA	OR56B4	0.281574	1.21518	4.24241	0.286437	0.774544	NA
IRF5	0.268993	1.02462	4.30964	0.23775	0.812075	NA	IRF5	0.268993	1.21518	4.30976	0.28196	0.777974	NA
NPC1L1	0.261876	0.06283	4.34771	0.0144513	0.98847	NA	NPC1L1	0.261876	1.21518	4.34783	0.279491	0.779868	NA
LDLRAD4	0.369535	0.0628862	4.40683	0.0142702	0.988614	NA	LDLRAD4	0.369535	1.21518	4.40696	0.275741	0.782747	NA
ARC	0.372787	2.58731	4.3563	0.593924	0.552563	NA	ARC	0.372787	1.21518	4.43901	0.27375	0.784277	NA
CCDC54	0.357377	0.0628866	4.4504	0.0141306	0.988726	NA	CCDC54	0.357377	1.21518	4.45053	0.273042	0.784821	NA
DIRAS2	0.343172	0.062888	4.51214	0.0139375	0.98888	NA	DIRAS2	0.343172	1.21518	4.51228	0.269305	0.787695	NA
LIMD1-AS1	0.343172	0.062888	4.51214	0.0139375	0.98888	NA	LIMD1-AS1	0.343172	1.21518	4.51228	0.269305	0.787695	NA
LOC338817	0.346951	-0.898892	4.54001	-0.197994	0.84305	NA	LOC338817	0.346951	1.21518	4.54015	0.267652	0.788967	NA
RNASE8	0.344965	1.02462	4.54899	0.225242	0.821791	NA	RNASE8	0.344965	1.21518	4.54913	0.267124	0.789374	NA
NPVF	0.332438	-1.25983	4.52327	-0.278522	0.780612	NA	NPVF	0.332438	1.21518	4.59037	0.264724	0.791222	NA
RAB39A	0.302838	2.09875	4.68998	0.447496	0.654517	NA	RAB39A	0.302838	1.21518	4.73894	0.256424	0.797623	NA
PCP4L1	0.293627	-1.95334	4.74098	-0.412013	0.68033	NA	PCP4L1	0.293627	1.21518	4.78852	0.253769	0.799674	NA
ECM2	0.284165	0.0628911	4.8042	0.0130909	0.989555	NA	ECM2	0.284165	1.21518	4.80437	0.252932	0.800321	NA
TTC16	0.282529	-2.43496	4.7471	-0.512936	0.607996	NA	TTC16	0.282529	1.21518	4.82219	0.251997	0.801043	NA
XK	0.27954	-2.43499	4.76575	-0.510934	0.609397	NA	XK	0.27954	1.21518	4.84056	0.251041	0.801782	NA
GGT8P	0.285485	2.58828	4.78122	0.541343	0.588271	NA	GGT8P	0.285485	1.21518	4.85678	0.250203	0.802431	NA
GLS2	0.25421	1.6743	4.84095	0.345861	0.729447	NA	GLS2	0.25421	1.21518	4.85678	0.250203	0.802431	NA
HAP1	0.271867	1.02461	4.85661	0.210973	0.832908	NA	HAP1	0.271867	1.21518	4.85678	0.250203	0.802431	NA
CGB8	0.224909	1.0246	4.85661	0.210971	0.83291	NA	CGB8	0.224909	1.21518	4.85678	0.250203	0.802431	NA
ACSBG1	0.125672	1.02459	4.85661	0.210969	0.832912	NA	ACSBG1	0.125672	1.21518	4.85678	0.250203	0.802431	NA
ASB10	0.148549	1.02459	4.85661	0.210969	0.832912	NA	ASB10	0.148549	1.21518	4.85678	0.250203	0.802431	NA
BMP5	0.145706	1.02459	4.85661	0.210969	0.832912	NA	BMP5	0.145706	1.21518	4.85678	0.250203	0.802431	NA
C1QL3	0.12866	1.02459	4.85661	0.210969	0.832912	NA	C1QL3	0.12866	1.21518	4.85678	0.250203	0.802431	NA
C3orf49	0.134764	1.02459	4.85661	0.210969	0.832912	NA	C3orf49	0.134764	1.21518	4.85678	0.250203	0.802431	NA
CLEC18B	0.117718	1.02459	4.85661	0.210969	0.832912	NA	CLEC18B	0.117718	1.21518	4.85678	0.250203	0.802431	NA
FOXE1	0.148549	1.02459	4.85661	0.210969	0.832912	NA	FOXE1	0.148549	1.21518	4.85678	0.250203	0.802431	NA
GOLGA6L1	0.145706	1.02459	4.85661	0.210969	0.832912	NA	GOLGA6L1	0.145706	1.21518	4.85678	0.250203	0.802431	NA
HCG4	0.140595	1.02459	4.85661	0.210969	0.832912	NA	HCG4	0.140595	1.21518	4.85678	0.250203	0.802431	NA
IFNA14	0.148549	1.02459	4.85661	0.210969	0.832912	NA	IFNA14	0.148549	1.21518	4.85678	0.250203	0.802431	NA
IFNA16	0.140595	1.02459	4.85661	0.210969	0.832912	NA	IFNA16	0.140595	1.21518	4.85678	0.250203	0.802431	NA
IGLL3P	0.12866	1.02459	4.85661	0.210969	0.832912	NA	IGLL3P	0.12866	1.21518	4.85678	0.250203	0.802431	NA
KCNIP3	0.142718	1.02459	4.85661	0.210969	0.832912	NA	KCNIP3	0.142718	1.21518	4.85678	0.250203	0.802431	NA
KLHL14	0.140595	1.02459	4.85661	0.210969	0.832912	NA	KLHL14	0.140595	1.21518	4.85678	0.250203	0.802431	NA
KLRC2	0.142718	1.02459	4.85661	0.210969	0.832912	NA	KLRC2	0.142718	1.21518	4.85678	0.250203	0.802431	NA
LOC100131655	0.145706	1.02459	4.85661	0.210969	0.832912	NA	LOC100131655	0.145706	1.21518	4.85678	0.250203	0.802431	NA
LOC100507156	0.140595	1.02459	4.85661	0.210969	0.832912	NA	LOC100507156	0.140595	1.21518	4.85678	0.250203	0.802431	NA
LOC339666	0.148549	1.02459	4.85661	0.210969	0.832912	NA	LOC339666	0.148549	1.21518	4.85678	0.250203	0.802431	NA
LOC344967	0.117718	1.02459	4.85661	0.210969	0.832912	NA	LOC344967	0.117718	1.21518	4.85678	0.250203	0.802431	NA
LOC375295	0.151537	1.02459	4.85661	0.210969	0.832912	NA	LOC375295	0.151537	1.21518	4.85678	0.250203	0.802431	NA
MNX1	0.125672	1.02459	4.85661	0.210969	0.832912	NA	MNX1	0.125672	1.21518	4.85678	0.250203	0.802431	NA
MYH3	0.148549	1.02459	4.85661	0.210969	0.832912	NA	MYH3	0.148549	1.21518	4.85678	0.250203	0.802431	NA
NKAIN3	0.12866	1.02459	4.85661	0.210969	0.832912	NA	NKAIN3	0.12866	1.21518	4.85678	0.250203	0.802431	NA
NXPE2	0.151537	1.02459	4.85661	0.210969	0.832912	NA	NXPE2	0.151537	1.21518	4.85678	0.250203	0.802431	NA
PLEK	0.12866	1.02459	4.85661	0.210969	0.832912	NA	PLEK	0.12866	1.21518	4.85678	0.250203	0.802431	NA
PPBP	0.151537	1.02459	4.85661	0.210969	0.832912	NA	PPBP	0.151537	1.21518	4.85678	0.250203	0.802431	NA
RSPH6A	0.148549	1.02459	4.85661	0.210969	0.832912	NA	RSPH6A	0.148549	1.21518	4.85678	0.250203	0.802431	NA
SFRP4	0.125672	1.02459	4.85661	0.210969	0.832912	NA	SFRP4	0.125672	1.21518	4.85678	0.250203	0.802431	NA
SGK1	0.145706	1.02459	4.85661	0.210969	0.832912	NA	SGK1	0.145706	1.21518	4.85678	0.250203	0.802431	NA
SYT2	0.142718	1.02459	4.85661	0.210969	0.832912	NA	SYT2	0.142718	1.21518	4.85678	0.250203	0.802431	NA
TMEM190	0.140595	1.02459	4.85661	0.210969	0.832912	NA	TMEM190	0.140595	1.21518	4.85678	0.250203	0.802431	NA
TUBA4B	0.148549	1.02459	4.85661	0.210969	0.832912	NA	TUBA4B	0.148549	1.21518	4.85678	0.250203	0.802431	NA
KIAA0226L	0.28665	0.0628926	4.85661	0.0129499	0.989668	NA	KIAA0226L	0.28665	1.21518	4.85678	0.250203	0.802431	NA
LOC338651	0.220078	0.0628863	4.85661	0.0129486	0.989669	NA	LOC338651	0.220078	1.21518	4.85678	0.250203	0.802431	NA
LOC344887	0.223066	0.0628863	4.85661	0.0129486	0.989669	NA	LOC344887	0.223066	1.21518	4.85678	0.250203	0.802431	NA
ZNF572	0.223066	0.0628863	4.85661	0.0129486	0.989669	NA	ZNF572	0.223066	1.21518	4.85678	0.250203	0.802431	NA
LGALS4	0.216541	0.0628857	4.85661	0.0129485	0.989669	NA	LGALS4	0.216541	1.21518	4.85678	0.250203	0.802431	NA
PCDHB4	0.210793	0.062885	4.85661	0.0129484	0.989669	NA	PCDHB4	0.210793	1.21518	4.85678	0.250203	0.802431	NA
WNT7A	0.207804	0.062885	4.85661	0.0129484	0.989669	NA	WNT7A	0.207804	1.21518	4.85678	0.250203	0.802431	NA
ATP2C2	0.140569	0.0628751	4.85661	0.0129463	0.989671	NA	ATP2C2	0.140569	1.21518	4.85678	0.250203	0.802431	NA
EPHA1-AS1	0.140569	0.0628751	4.85661	0.0129463	0.989671	NA	EPHA1-AS1	0.140569	1.21518	4.85678	0.250203	0.802431	NA
RNF180	0.140569	0.0628751	4.85661	0.0129463	0.989671	NA	RNF180	0.140569	1.21518	4.85678	0.250203	0.802431	NA
GBA3	0.140455	0.0628751	4.85661	0.0129463	0.989671	NA	GBA3	0.140455	1.21518	4.85678	0.250203	0.802431	NA
MYL4	0.140455	0.0628751	4.85661	0.0129463	0.989671	NA	MYL4	0.140455	1.21518	4.85678	0.250203	0.802431	NA
OR51B6	0.140455	0.0628751	4.85661	0.0129463	0.989671	NA	OR51B6	0.140455	1.21518	4.85678	0.250203	0.802431	NA
C20orf118	0.132501	0.0628751	4.85661	0.0129463	0.989671	NA	C20orf118	0.132501	1.21518	4.85678	0.250203	0.802431	NA
FRMD3	0.132501	0.0628751	4.85661	0.0129463	0.989671	NA	FRMD3	0.132501	1.21518	4.85678	0.250203	0.802431	NA
LMO3	0.137581	0.0628751	4.85661	0.0129463	0.989671	NA	LMO3	0.137581	1.21518	4.85678	0.250203	0.802431	NA
LOC100506733	0.129627	0.0628751	4.85661	0.0129463	0.989671	NA	LOC100506733	0.129627	1.21518	4.85678	0.250203	0.802431	NA
LSP1	0.129627	0.0628751	4.85661	0.0129463	0.989671	NA	LSP1	0.129627	1.21518	4.85678	0.250203	0.802431	NA
RAB37	0.129627	0.0628751	4.85661	0.0129463	0.989671	NA	RAB37	0.129627	1.21518	4.85678	0.250203	0.802431	NA
ULK4P2	0.129627	0.0628751	4.85661	0.0129463	0.989671	NA	ULK4P2	0.129627	1.21518	4.85678	0.250203	0.802431	NA
CCL11	0.143443	0.0628751	4.85661	0.0129463	0.989671	NA	CCL11	0.143443	1.21518	4.85678	0.250203	0.802431	NA
KRT6B	0.143443	0.0628751	4.85661	0.0129463	0.989671	NA	KRT6B	0.143443	1.21518	4.85678	0.250203	0.802431	NA
C1orf227	0.143717	0.0628751	4.85661	0.0129463	0.989671	NA	C1orf227	0.143717	1.21518	4.85678	0.250203	0.802431	NA
HBBP1	0.146706	0.0628751	4.85661	0.0129463	0.989671	NA	HBBP1	0.146706	1.21518	4.85678	0.250203	0.802431	NA
LOC389634	0.143717	0.0628751	4.85661	0.0129463	0.989671	NA	LOC389634	0.143717	1.21518	4.85678	0.250203	0.802431	NA
M1	0.143717	0.0628751	4.85661	0.0129463	0.989671	NA	M1	0.143717	1.21518	4.85678	0.250203	0.802431	NA
MOGAT2	0.135764	0.0628751	4.85661	0.0129463	0.989671	NA	MOGAT2	0.135764	1.21518	4.85678	0.250203	0.802431	NA
NKAIN2	0.143717	0.0628751	4.85661	0.0129463	0.989671	NA	NKAIN2	0.143717	1.21518	4.85678	0.250203	0.802431	NA
OR2M1P	0.135764	0.0628751	4.85661	0.0129463	0.989671	NA	OR2M1P	0.135764	1.21518	4.85678	0.250203	0.802431	NA
PHF21B	0.135764	0.0628751	4.85661	0.0129463	0.989671	NA	PHF21B	0.135764	1.21518	4.85678	0.250203	0.802431	NA
SLC5A1	0.143717	0.0628751	4.85661	0.0129463	0.989671	NA	SLC5A1	0.143717	1.21518	4.85678	0.250203	0.802431	NA
SULT1A2	0.146706	0.0628751	4.85661	0.0129463	0.989671	NA	SULT1A2	0.146706	1.21518	4.85678	0.250203	0.802431	NA
A4GNT	0.0673573	0.0628638	4.85661	0.012944	0.989672	NA	A4GNT	0.0673573	1.21518	4.85678	0.250203	0.802431	NA
ACTN2	0.0673573	0.0628638	4.85661	0.012944	0.989672	NA	ACTN2	0.0673573	1.21518	4.85678	0.250203	0.802431	NA
ADAM21	0.0673573	0.0628638	4.85661	0.012944	0.989672	NA	ADAM21	0.0673573	1.21518	4.85678	0.250203	0.802431	NA
AFP	0.0673573	0.0628638	4.85661	0.012944	0.989672	NA	AFP	0.0673573	1.21518	4.85678	0.250203	0.802431	NA
AIM1L	0.0673573	0.0628638	4.85661	0.012944	0.989672	NA	AIM1L	0.0673573	1.21518	4.85678	0.250203	0.802431	NA
ALOX12B	0.0703458	0.0628638	4.85661	0.012944	0.989672	NA	ALOX12B	0.0703458	1.21518	4.85678	0.250203	0.802431	NA
AMY2A	0.0703458	0.0628638	4.85661	0.012944	0.989672	NA	AMY2A	0.0703458	1.21518	4.85678	0.250203	0.802431	NA
ARL5C	0.0673573	0.0628638	4.85661	0.012944	0.989672	NA	ARL5C	0.0673573	1.21518	4.85678	0.250203	0.802431	NA
ASIC5	0.0673573	0.0628638	4.85661	0.012944	0.989672	NA	ASIC5	0.0673573	1.21518	4.85678	0.250203	0.802431	NA
ATAD3C	0.0673573	0.0628638	4.85661	0.012944	0.989672	NA	ATAD3C	0.0673573	1.21518	4.85678	0.250203	0.802431	NA
C10orf99	0.0703458	0.0628638	4.85661	0.012944	0.989672	NA	C10orf99	0.0703458	1.21518	4.85678	0.250203	0.802431	NA
C12orf50	0.0703458	0.0628638	4.85661	0.012944	0.989672	NA	C12orf50	0.0703458	1.21518	4.85678	0.250203	0.802431	NA
C16orf92	0.0673573	0.0628638	4.85661	0.012944	0.989672	NA	C16orf92	0.0673573	1.21518	4.85678	0.250203	0.802431	NA
C2orf91	0.0673573	0.0628638	4.85661	0.012944	0.989672	NA	C2orf91	0.0673573	1.21518	4.85678	0.250203	0.802431	NA
CALHM3	0.0673573	0.0628638	4.85661	0.012944	0.989672	NA	CALHM3	0.0673573	1.21518	4.85678	0.250203	0.802431	NA
CAMP	0.0673573	0.0628638	4.85661	0.012944	0.989672	NA	CAMP	0.0673573	1.21518	4.85678	0.250203	0.802431	NA
CAPN8	0.0673573	0.0628638	4.85661	0.012944	0.989672	NA	CAPN8	0.0673573	1.21518	4.85678	0.250203	0.802431	NA
CATSPERB	0.0673573	0.0628638	4.85661	0.012944	0.989672	NA	CATSPERB	0.0673573	1.21518	4.85678	0.250203	0.802431	NA
CBLC	0.0673573	0.0628638	4.85661	0.012944	0.989672	NA	CBLC	0.0673573	1.21518	4.85678	0.250203	0.802431	NA
CCL17	0.0703458	0.0628638	4.85661	0.012944	0.989672	NA	CCL17	0.0703458	1.21518	4.85678	0.250203	0.802431	NA
CCR3	0.0673573	0.0628638	4.85661	0.012944	0.989672	NA	CCR3	0.0673573	1.21518	4.85678	0.250203	0.802431	NA
CD2	0.0673573	0.0628638	4.85661	0.012944	0.989672	NA	CD2	0.0673573	1.21518	4.85678	0.250203	0.802431	NA
CDC14C	0.0673573	0.0628638	4.85661	0.012944	0.989672	NA	CDC14C	0.0673573	1.21518	4.85678	0.250203	0.802431	NA
CHGA	0.0703458	0.0628638	4.85661	0.012944	0.989672	NA	CHGA	0.0703458	1.21518	4.85678	0.250203	0.802431	NA
CHIA	0.0703458	0.0628638	4.85661	0.012944	0.989672	NA	CHIA	0.0703458	1.21518	4.85678	0.250203	0.802431	NA
CLDN19	0.0703458	0.0628638	4.85661	0.012944	0.989672	NA	CLDN19	0.0703458	1.21518	4.85678	0.250203	0.802431	NA
CLEC18C	0.0673573	0.0628638	4.85661	0.012944	0.989672	NA	CLEC18C	0.0673573	1.21518	4.85678	0.250203	0.802431	NA
CLEC4C	0.0673573	0.0628638	4.85661	0.012944	0.989672	NA	CLEC4C	0.0673573	1.21518	4.85678	0.250203	0.802431	NA
CLEC4D	0.0673573	0.0628638	4.85661	0.012944	0.989672	NA	CLEC4D	0.0673573	1.21518	4.85678	0.250203	0.802431	NA
CRYBB3	0.0703458	0.0628638	4.85661	0.012944	0.989672	NA	CRYBB3	0.0703458	1.21518	4.85678	0.250203	0.802431	NA
CST8	0.0673573	0.0628638	4.85661	0.012944	0.989672	NA	CST8	0.0673573	1.21518	4.85678	0.250203	0.802431	NA
CXCR2P1	0.0673573	0.0628638	4.85661	0.012944	0.989672	NA	CXCR2P1	0.0673573	1.21518	4.85678	0.250203	0.802431	NA
DEFB115	0.0673573	0.0628638	4.85661	0.012944	0.989672	NA	DEFB115	0.0673573	1.21518	4.85678	0.250203	0.802431	NA
DHRS4L1	0.0673573	0.0628638	4.85661	0.012944	0.989672	NA	DHRS4L1	0.0673573	1.21518	4.85678	0.250203	0.802431	NA
DLGAP2	0.0673573	0.0628638	4.85661	0.012944	0.989672	NA	DLGAP2	0.0673573	1.21518	4.85678	0.250203	0.802431	NA
DOK7	0.0703458	0.0628638	4.85661	0.012944	0.989672	NA	DOK7	0.0703458	1.21518	4.85678	0.250203	0.802431	NA
EEF1DP3	0.0703458	0.0628638	4.85661	0.012944	0.989672	NA	EEF1DP3	0.0703458	1.21518	4.85678	0.250203	0.802431	NA
ENDOU	0.0703458	0.0628638	4.85661	0.012944	0.989672	NA	ENDOU	0.0703458	1.21518	4.85678	0.250203	0.802431	NA
EPO	0.0703458	0.0628638	4.85661	0.012944	0.989672	NA	EPO	0.0703458	1.21518	4.85678	0.250203	0.802431	NA
EQTN	0.0703458	0.0628638	4.85661	0.012944	0.989672	NA	EQTN	0.0703458	1.21518	4.85678	0.250203	0.802431	NA
ESRG	0.0703458	0.0628638	4.85661	0.012944	0.989672	NA	ESRG	0.0703458	1.21518	4.85678	0.250203	0.802431	NA
ETV3L	0.0673573	0.0628638	4.85661	0.012944	0.989672	NA	ETV3L	0.0673573	1.21518	4.85678	0.250203	0.802431	NA
F13A1	0.0673573	0.0628638	4.85661	0.012944	0.989672	NA	F13A1	0.0673573	1.21518	4.85678	0.250203	0.802431	NA
FABP12	0.0703458	0.0628638	4.85661	0.012944	0.989672	NA	FABP12	0.0703458	1.21518	4.85678	0.250203	0.802431	NA
FCAR	0.0703458	0.0628638	4.85661	0.012944	0.989672	NA	FCAR	0.0703458	1.21518	4.85678	0.250203	0.802431	NA
FGF18	0.0703458	0.0628638	4.85661	0.012944	0.989672	NA	FGF18	0.0703458	1.21518	4.85678	0.250203	0.802431	NA
FOLR2	0.0673573	0.0628638	4.85661	0.012944	0.989672	NA	FOLR2	0.0673573	1.21518	4.85678	0.250203	0.802431	NA
FPR1	0.0673573	0.0628638	4.85661	0.012944	0.989672	NA	FPR1	0.0673573	1.21518	4.85678	0.250203	0.802431	NA
FREM2	0.0673573	0.0628638	4.85661	0.012944	0.989672	NA	FREM2	0.0673573	1.21518	4.85678	0.250203	0.802431	NA
GCSAM	0.0673573	0.0628638	4.85661	0.012944	0.989672	NA	GCSAM	0.0673573	1.21518	4.85678	0.250203	0.802431	NA
GDA	0.0703458	0.0628638	4.85661	0.012944	0.989672	NA	GDA	0.0703458	1.21518	4.85678	0.250203	0.802431	NA
GRAP2	0.0703458	0.0628638	4.85661	0.012944	0.989672	NA	GRAP2	0.0703458	1.21518	4.85678	0.250203	0.802431	NA
GRIA2	0.0703458	0.0628638	4.85661	0.012944	0.989672	NA	GRIA2	0.0703458	1.21518	4.85678	0.250203	0.802431	NA
GRP	0.0673573	0.0628638	4.85661	0.012944	0.989672	NA	GRP	0.0673573	1.21518	4.85678	0.250203	0.802431	NA
GSDMA	0.0673573	0.0628638	4.85661	0.012944	0.989672	NA	GSDMA	0.0673573	1.21518	4.85678	0.250203	0.802431	NA
H1FOO	0.0703458	0.0628638	4.85661	0.012944	0.989672	NA	H1FOO	0.0703458	1.21518	4.85678	0.250203	0.802431	NA
HLA-J	0.0703458	0.0628638	4.85661	0.012944	0.989672	NA	HLA-J	0.0703458	1.21518	4.85678	0.250203	0.802431	NA
HOXD11	0.0673573	0.0628638	4.85661	0.012944	0.989672	NA	HOXD11	0.0673573	1.21518	4.85678	0.250203	0.802431	NA
IFNA7	0.0703458	0.0628638	4.85661	0.012944	0.989672	NA	IFNA7	0.0703458	1.21518	4.85678	0.250203	0.802431	NA
IL29	0.0703458	0.0628638	4.85661	0.012944	0.989672	NA	IL29	0.0703458	1.21518	4.85678	0.250203	0.802431	NA
IRS4	0.0673573	0.0628638	4.85661	0.012944	0.989672	NA	IRS4	0.0673573	1.21518	4.85678	0.250203	0.802431	NA
ISLR	0.0673573	0.0628638	4.85661	0.012944	0.989672	NA	ISLR	0.0673573	1.21518	4.85678	0.250203	0.802431	NA
KBTBD13	0.0673573	0.0628638	4.85661	0.012944	0.989672	NA	KBTBD13	0.0673573	1.21518	4.85678	0.250203	0.802431	NA
KCNA6	0.0703458	0.0628638	4.85661	0.012944	0.989672	NA	KCNA6	0.0703458	1.21518	4.85678	0.250203	0.802431	NA
KCNK4	0.0673573	0.0628638	4.85661	0.012944	0.989672	NA	KCNK4	0.0673573	1.21518	4.85678	0.250203	0.802431	NA
KCNQ1DN	0.0703458	0.0628638	4.85661	0.012944	0.989672	NA	KCNQ1DN	0.0703458	1.21518	4.85678	0.250203	0.802431	NA
KDM4E	0.0673573	0.0628638	4.85661	0.012944	0.989672	NA	KDM4E	0.0673573	1.21518	4.85678	0.250203	0.802431	NA
KRTAP10-4	0.0673573	0.0628638	4.85661	0.012944	0.989672	NA	KRTAP10-4	0.0673573	1.21518	4.85678	0.250203	0.802431	NA
KRTAP23-1	0.0703458	0.0628638	4.85661	0.012944	0.989672	NA	KRTAP23-1	0.0703458	1.21518	4.85678	0.250203	0.802431	NA
LINC00602	0.0673573	0.0628638	4.85661	0.012944	0.989672	NA	LINC00602	0.0673573	1.21518	4.85678	0.250203	0.802431	NA
LINC00619	0.0673573	0.0628638	4.85661	0.012944	0.989672	NA	LINC00619	0.0673573	1.21518	4.85678	0.250203	0.802431	NA
LOC100128682	0.0673573	0.0628638	4.85661	0.012944	0.989672	NA	LOC100128682	0.0673573	1.21518	4.85678	0.250203	0.802431	NA
LOC100129480	0.0673573	0.0628638	4.85661	0.012944	0.989672	NA	LOC100129480	0.0673573	1.21518	4.85678	0.250203	0.802431	NA
LOC100131094	0.0673573	0.0628638	4.85661	0.012944	0.989672	NA	LOC100131094	0.0673573	1.21518	4.85678	0.250203	0.802431	NA
LOC100131635	0.0673573	0.0628638	4.85661	0.012944	0.989672	NA	LOC100131635	0.0673573	1.21518	4.85678	0.250203	0.802431	NA
LOC100505841	0.0673573	0.0628638	4.85661	0.012944	0.989672	NA	LOC100505841	0.0673573	1.21518	4.85678	0.250203	0.802431	NA
LOC100505989	0.0673573	0.0628638	4.85661	0.012944	0.989672	NA	LOC100505989	0.0673573	1.21518	4.85678	0.250203	0.802431	NA
LOC154092	0.0673573	0.0628638	4.85661	0.012944	0.989672	NA	LOC154092	0.0673573	1.21518	4.85678	0.250203	0.802431	NA
LOC283194	0.0703458	0.0628638	4.85661	0.012944	0.989672	NA	LOC283194	0.0703458	1.21518	4.85678	0.250203	0.802431	NA
LOC283688	0.0673573	0.0628638	4.85661	0.012944	0.989672	NA	LOC283688	0.0673573	1.21518	4.85678	0.250203	0.802431	NA
LOC284788	0.0673573	0.0628638	4.85661	0.012944	0.989672	NA	LOC284788	0.0673573	1.21518	4.85678	0.250203	0.802431	NA
LOC286189	0.0703458	0.0628638	4.85661	0.012944	0.989672	NA	LOC286189	0.0703458	1.21518	4.85678	0.250203	0.802431	NA
LOC441009	0.0673573	0.0628638	4.85661	0.012944	0.989672	NA	LOC441009	0.0673573	1.21518	4.85678	0.250203	0.802431	NA
LOC644172	0.0703458	0.0628638	4.85661	0.012944	0.989672	NA	LOC644172	0.0703458	1.21518	4.85678	0.250203	0.802431	NA
LOC731779	0.0703458	0.0628638	4.85661	0.012944	0.989672	NA	LOC731779	0.0703458	1.21518	4.85678	0.250203	0.802431	NA
LOC731789	0.0673573	0.0628638	4.85661	0.012944	0.989672	NA	LOC731789	0.0673573	1.21518	4.85678	0.250203	0.802431	NA
LYPD8	0.0673573	0.0628638	4.85661	0.012944	0.989672	NA	LYPD8	0.0673573	1.21518	4.85678	0.250203	0.802431	NA
LYZL2	0.0673573	0.0628638	4.85661	0.012944	0.989672	NA	LYZL2	0.0673573	1.21518	4.85678	0.250203	0.802431	NA
MC2R	0.0673573	0.0628638	4.85661	0.012944	0.989672	NA	MC2R	0.0673573	1.21518	4.85678	0.250203	0.802431	NA
MCCD1	0.0703458	0.0628638	4.85661	0.012944	0.989672	NA	MCCD1	0.0703458	1.21518	4.85678	0.250203	0.802431	NA
MIOX	0.0673573	0.0628638	4.85661	0.012944	0.989672	NA	MIOX	0.0673573	1.21518	4.85678	0.250203	0.802431	NA
MRGPRG	0.0673573	0.0628638	4.85661	0.012944	0.989672	NA	MRGPRG	0.0673573	1.21518	4.85678	0.250203	0.802431	NA
MS4A4A	0.0673573	0.0628638	4.85661	0.012944	0.989672	NA	MS4A4A	0.0673573	1.21518	4.85678	0.250203	0.802431	NA
MT1IP	0.0673573	0.0628638	4.85661	0.012944	0.989672	NA	MT1IP	0.0673573	1.21518	4.85678	0.250203	0.802431	NA
NCOR1P1	0.0703458	0.0628638	4.85661	0.012944	0.989672	NA	NCOR1P1	0.0703458	1.21518	4.85678	0.250203	0.802431	NA
NCR3	0.0703458	0.0628638	4.85661	0.012944	0.989672	NA	NCR3	0.0703458	1.21518	4.85678	0.250203	0.802431	NA
NT5C1A	0.0703458	0.0628638	4.85661	0.012944	0.989672	NA	NT5C1A	0.0703458	1.21518	4.85678	0.250203	0.802431	NA
OCA2	0.0673573	0.0628638	4.85661	0.012944	0.989672	NA	OCA2	0.0673573	1.21518	4.85678	0.250203	0.802431	NA
OR10AG1	0.0673573	0.0628638	4.85661	0.012944	0.989672	NA	OR10AG1	0.0673573	1.21518	4.85678	0.250203	0.802431	NA
OR10G8	0.0673573	0.0628638	4.85661	0.012944	0.989672	NA	OR10G8	0.0673573	1.21518	4.85678	0.250203	0.802431	NA
OR11A1	0.0673573	0.0628638	4.85661	0.012944	0.989672	NA	OR11A1	0.0673573	1.21518	4.85678	0.250203	0.802431	NA
OR14A16	0.0673573	0.0628638	4.85661	0.012944	0.989672	NA	OR14A16	0.0673573	1.21518	4.85678	0.250203	0.802431	NA
OR1A1	0.0673573	0.0628638	4.85661	0.012944	0.989672	NA	OR1A1	0.0673573	1.21518	4.85678	0.250203	0.802431	NA
OR2AT4	0.0703458	0.0628638	4.85661	0.012944	0.989672	NA	OR2AT4	0.0703458	1.21518	4.85678	0.250203	0.802431	NA
OR2G3	0.0703458	0.0628638	4.85661	0.012944	0.989672	NA	OR2G3	0.0703458	1.21518	4.85678	0.250203	0.802431	NA
OR2L8	0.0673573	0.0628638	4.85661	0.012944	0.989672	NA	OR2L8	0.0673573	1.21518	4.85678	0.250203	0.802431	NA
OR2T27	0.0703458	0.0628638	4.85661	0.012944	0.989672	NA	OR2T27	0.0703458	1.21518	4.85678	0.250203	0.802431	NA
OR2T8	0.0673573	0.0628638	4.85661	0.012944	0.989672	NA	OR2T8	0.0673573	1.21518	4.85678	0.250203	0.802431	NA
OR2Z1	0.0673573	0.0628638	4.85661	0.012944	0.989672	NA	OR2Z1	0.0673573	1.21518	4.85678	0.250203	0.802431	NA
OR4D11	0.0703458	0.0628638	4.85661	0.012944	0.989672	NA	OR4D11	0.0703458	1.21518	4.85678	0.250203	0.802431	NA
OR4N3P	0.0703458	0.0628638	4.85661	0.012944	0.989672	NA	OR4N3P	0.0703458	1.21518	4.85678	0.250203	0.802431	NA
OR51D1	0.0673573	0.0628638	4.85661	0.012944	0.989672	NA	OR51D1	0.0673573	1.21518	4.85678	0.250203	0.802431	NA
OR5P2	0.0673573	0.0628638	4.85661	0.012944	0.989672	NA	OR5P2	0.0673573	1.21518	4.85678	0.250203	0.802431	NA
OR6C75	0.0673573	0.0628638	4.85661	0.012944	0.989672	NA	OR6C75	0.0673573	1.21518	4.85678	0.250203	0.802431	NA
OR7C2	0.0673573	0.0628638	4.85661	0.012944	0.989672	NA	OR7C2	0.0673573	1.21518	4.85678	0.250203	0.802431	NA
OR7G1	0.0703458	0.0628638	4.85661	0.012944	0.989672	NA	OR7G1	0.0703458	1.21518	4.85678	0.250203	0.802431	NA
OR8B2	0.0703458	0.0628638	4.85661	0.012944	0.989672	NA	OR8B2	0.0703458	1.21518	4.85678	0.250203	0.802431	NA
OR8B3	0.0703458	0.0628638	4.85661	0.012944	0.989672	NA	OR8B3	0.0703458	1.21518	4.85678	0.250203	0.802431	NA
OTP	0.0703458	0.0628638	4.85661	0.012944	0.989672	NA	OTP	0.0703458	1.21518	4.85678	0.250203	0.802431	NA
OXT	0.0703458	0.0628638	4.85661	0.012944	0.989672	NA	OXT	0.0703458	1.21518	4.85678	0.250203	0.802431	NA
PCP4	0.0673573	0.0628638	4.85661	0.012944	0.989672	NA	PCP4	0.0673573	1.21518	4.85678	0.250203	0.802431	NA
PDX1	0.0703458	0.0628638	4.85661	0.012944	0.989672	NA	PDX1	0.0703458	1.21518	4.85678	0.250203	0.802431	NA
PLCZ1	0.0703458	0.0628638	4.85661	0.012944	0.989672	NA	PLCZ1	0.0703458	1.21518	4.85678	0.250203	0.802431	NA
PRAME	0.0673573	0.0628638	4.85661	0.012944	0.989672	NA	PRAME	0.0673573	1.21518	4.85678	0.250203	0.802431	NA
PROK1	0.0673573	0.0628638	4.85661	0.012944	0.989672	NA	PROK1	0.0673573	1.21518	4.85678	0.250203	0.802431	NA
PRR15	0.0673573	0.0628638	4.85661	0.012944	0.989672	NA	PRR15	0.0673573	1.21518	4.85678	0.250203	0.802431	NA
PRSS48	0.0703458	0.0628638	4.85661	0.012944	0.989672	NA	PRSS48	0.0703458	1.21518	4.85678	0.250203	0.802431	NA
PSD	0.0673573	0.0628638	4.85661	0.012944	0.989672	NA	PSD	0.0673573	1.21518	4.85678	0.250203	0.802431	NA
PTPRT	0.0703458	0.0628638	4.85661	0.012944	0.989672	NA	PTPRT	0.0703458	1.21518	4.85678	0.250203	0.802431	NA
PZP	0.0673573	0.0628638	4.85661	0.012944	0.989672	NA	PZP	0.0673573	1.21518	4.85678	0.250203	0.802431	NA
RERG	0.0703458	0.0628638	4.85661	0.012944	0.989672	NA	RERG	0.0703458	1.21518	4.85678	0.250203	0.802431	NA
RHOH	0.0703458	0.0628638	4.85661	0.012944	0.989672	NA	RHOH	0.0703458	1.21518	4.85678	0.250203	0.802431	NA
RIMS4	0.0703458	0.0628638	4.85661	0.012944	0.989672	NA	RIMS4	0.0703458	1.21518	4.85678	0.250203	0.802431	NA
RNASE10	0.0703458	0.0628638	4.85661	0.012944	0.989672	NA	RNASE10	0.0703458	1.21518	4.85678	0.250203	0.802431	NA
RPTN	0.0703458	0.0628638	4.85661	0.012944	0.989672	NA	RPTN	0.0703458	1.21518	4.85678	0.250203	0.802431	NA
RYR3	0.0703458	0.0628638	4.85661	0.012944	0.989672	NA	RYR3	0.0703458	1.21518	4.85678	0.250203	0.802431	NA
SCN4A	0.0673573	0.0628638	4.85661	0.012944	0.989672	NA	SCN4A	0.0673573	1.21518	4.85678	0.250203	0.802431	NA
SEC14L5	0.0703458	0.0628638	4.85661	0.012944	0.989672	NA	SEC14L5	0.0703458	1.21518	4.85678	0.250203	0.802431	NA
SELV	0.0703458	0.0628638	4.85661	0.012944	0.989672	NA	SELV	0.0703458	1.21518	4.85678	0.250203	0.802431	NA
SERTM1	0.0673573	0.0628638	4.85661	0.012944	0.989672	NA	SERTM1	0.0673573	1.21518	4.85678	0.250203	0.802431	NA
SFRP2	0.0673573	0.0628638	4.85661	0.012944	0.989672	NA	SFRP2	0.0673573	1.21518	4.85678	0.250203	0.802431	NA
SFTPD	0.0703458	0.0628638	4.85661	0.012944	0.989672	NA	SFTPD	0.0703458	1.21518	4.85678	0.250203	0.802431	NA
SIGLEC14	0.0703458	0.0628638	4.85661	0.012944	0.989672	NA	SIGLEC14	0.0703458	1.21518	4.85678	0.250203	0.802431	NA
SLCO1B1	0.0703458	0.0628638	4.85661	0.012944	0.989672	NA	SLCO1B1	0.0703458	1.21518	4.85678	0.250203	0.802431	NA
SLFN12L	0.0703458	0.0628638	4.85661	0.012944	0.989672	NA	SLFN12L	0.0703458	1.21518	4.85678	0.250203	0.802431	NA
SNX31	0.0673573	0.0628638	4.85661	0.012944	0.989672	NA	SNX31	0.0673573	1.21518	4.85678	0.250203	0.802431	NA
SP6	0.0673573	0.0628638	4.85661	0.012944	0.989672	NA	SP6	0.0673573	1.21518	4.85678	0.250203	0.802431	NA
SPACA3	0.0673573	0.0628638	4.85661	0.012944	0.989672	NA	SPACA3	0.0673573	1.21518	4.85678	0.250203	0.802431	NA
SPATA8	0.0673573	0.0628638	4.85661	0.012944	0.989672	NA	SPATA8	0.0673573	1.21518	4.85678	0.250203	0.802431	NA
SST	0.0673573	0.0628638	4.85661	0.012944	0.989672	NA	SST	0.0673573	1.21518	4.85678	0.250203	0.802431	NA
SSX6	0.0703458	0.0628638	4.85661	0.012944	0.989672	NA	SSX6	0.0703458	1.21518	4.85678	0.250203	0.802431	NA
STAB1	0.0703458	0.0628638	4.85661	0.012944	0.989672	NA	STAB1	0.0703458	1.21518	4.85678	0.250203	0.802431	NA
STAP1	0.0673573	0.0628638	4.85661	0.012944	0.989672	NA	STAP1	0.0673573	1.21518	4.85678	0.250203	0.802431	NA
SYK	0.0703458	0.0628638	4.85661	0.012944	0.989672	NA	SYK	0.0703458	1.21518	4.85678	0.250203	0.802431	NA
TAS2R39	0.0673573	0.0628638	4.85661	0.012944	0.989672	NA	TAS2R39	0.0673573	1.21518	4.85678	0.250203	0.802431	NA
TBC1D3P5	0.0673573	0.0628638	4.85661	0.012944	0.989672	NA	TBC1D3P5	0.0673573	1.21518	4.85678	0.250203	0.802431	NA
TCL6	0.0703458	0.0628638	4.85661	0.012944	0.989672	NA	TCL6	0.0703458	1.21518	4.85678	0.250203	0.802431	NA
TFCP2L1	0.0703458	0.0628638	4.85661	0.012944	0.989672	NA	TFCP2L1	0.0703458	1.21518	4.85678	0.250203	0.802431	NA
TINAG	0.0673573	0.0628638	4.85661	0.012944	0.989672	NA	TINAG	0.0673573	1.21518	4.85678	0.250203	0.802431	NA
TMPRSS12	0.0703458	0.0628638	4.85661	0.012944	0.989672	NA	TMPRSS12	0.0703458	1.21518	4.85678	0.250203	0.802431	NA
TNR	0.0673573	0.0628638	4.85661	0.012944	0.989672	NA	TNR	0.0673573	1.21518	4.85678	0.250203	0.802431	NA
TPTE2P3	0.0673573	0.0628638	4.85661	0.012944	0.989672	NA	TPTE2P3	0.0673573	1.21518	4.85678	0.250203	0.802431	NA
TSSK4	0.0703458	0.0628638	4.85661	0.012944	0.989672	NA	TSSK4	0.0703458	1.21518	4.85678	0.250203	0.802431	NA
TTC36	0.0703458	0.0628638	4.85661	0.012944	0.989672	NA	TTC36	0.0703458	1.21518	4.85678	0.250203	0.802431	NA
TTYH1	0.0703458	0.0628638	4.85661	0.012944	0.989672	NA	TTYH1	0.0703458	1.21518	4.85678	0.250203	0.802431	NA
TUBA3C	0.0703458	0.0628638	4.85661	0.012944	0.989672	NA	TUBA3C	0.0703458	1.21518	4.85678	0.250203	0.802431	NA
UGT2B17	0.0703458	0.0628638	4.85661	0.012944	0.989672	NA	UGT2B17	0.0703458	1.21518	4.85678	0.250203	0.802431	NA
UPB1	0.0703458	0.0628638	4.85661	0.012944	0.989672	NA	UPB1	0.0703458	1.21518	4.85678	0.250203	0.802431	NA
WFDC6	0.0703458	0.0628638	4.85661	0.012944	0.989672	NA	WFDC6	0.0703458	1.21518	4.85678	0.250203	0.802431	NA
WNT9B	0.0703458	0.0628638	4.85661	0.012944	0.989672	NA	WNT9B	0.0703458	1.21518	4.85678	0.250203	0.802431	NA
WTH3DI	0.0703458	0.0628638	4.85661	0.012944	0.989672	NA	WTH3DI	0.0703458	1.21518	4.85678	0.250203	0.802431	NA
ZDHHC22	0.0703458	0.0628638	4.85661	0.012944	0.989672	NA	ZDHHC22	0.0703458	1.21518	4.85678	0.250203	0.802431	NA
ALOX12P2	0.0594034	0.0628638	4.85661	0.012944	0.989672	NA	ALOX12P2	0.0594034	1.21518	4.85678	0.250203	0.802431	NA
ARSH	0.0594034	0.0628638	4.85661	0.012944	0.989672	NA	ARSH	0.0594034	1.21518	4.85678	0.250203	0.802431	NA
B3GNT3	0.0594034	0.0628638	4.85661	0.012944	0.989672	NA	B3GNT3	0.0594034	1.21518	4.85678	0.250203	0.802431	NA
BPIFA2	0.0594034	0.0628638	4.85661	0.012944	0.989672	NA	BPIFA2	0.0594034	1.21518	4.85678	0.250203	0.802431	NA
BTBD18	0.0594034	0.0628638	4.85661	0.012944	0.989672	NA	BTBD18	0.0594034	1.21518	4.85678	0.250203	0.802431	NA
C10orf120	0.0594034	0.0628638	4.85661	0.012944	0.989672	NA	C10orf120	0.0594034	1.21518	4.85678	0.250203	0.802431	NA
C4orf6	0.0594034	0.0628638	4.85661	0.012944	0.989672	NA	C4orf6	0.0594034	1.21518	4.85678	0.250203	0.802431	NA
C6	0.0594034	0.0628638	4.85661	0.012944	0.989672	NA	C6	0.0594034	1.21518	4.85678	0.250203	0.802431	NA
C9orf139	0.0594034	0.0628638	4.85661	0.012944	0.989672	NA	C9orf139	0.0594034	1.21518	4.85678	0.250203	0.802431	NA
CALCR	0.0594034	0.0628638	4.85661	0.012944	0.989672	NA	CALCR	0.0594034	1.21518	4.85678	0.250203	0.802431	NA
CCDC129	0.0594034	0.0628638	4.85661	0.012944	0.989672	NA	CCDC129	0.0594034	1.21518	4.85678	0.250203	0.802431	NA
CCDC141	0.0594034	0.0628638	4.85661	0.012944	0.989672	NA	CCDC141	0.0594034	1.21518	4.85678	0.250203	0.802431	NA
COL6A6	0.0594034	0.0628638	4.85661	0.012944	0.989672	NA	COL6A6	0.0594034	1.21518	4.85678	0.250203	0.802431	NA
CPXM2	0.0594034	0.0628638	4.85661	0.012944	0.989672	NA	CPXM2	0.0594034	1.21518	4.85678	0.250203	0.802431	NA
CST11	0.0594034	0.0628638	4.85661	0.012944	0.989672	NA	CST11	0.0594034	1.21518	4.85678	0.250203	0.802431	NA
CYP3A4	0.0594034	0.0628638	4.85661	0.012944	0.989672	NA	CYP3A4	0.0594034	1.21518	4.85678	0.250203	0.802431	NA
DKFZp686D0853	0.0594034	0.0628638	4.85661	0.012944	0.989672	NA	DKFZp686D0853	0.0594034	1.21518	4.85678	0.250203	0.802431	NA
DLX4	0.0594034	0.0628638	4.85661	0.012944	0.989672	NA	DLX4	0.0594034	1.21518	4.85678	0.250203	0.802431	NA
DRGX	0.0594034	0.0628638	4.85661	0.012944	0.989672	NA	DRGX	0.0594034	1.21518	4.85678	0.250203	0.802431	NA
EDARADD	0.0594034	0.0628638	4.85661	0.012944	0.989672	NA	EDARADD	0.0594034	1.21518	4.85678	0.250203	0.802431	NA
EHHADH-AS1	0.0594034	0.0628638	4.85661	0.012944	0.989672	NA	EHHADH-AS1	0.0594034	1.21518	4.85678	0.250203	0.802431	NA
EMX1	0.0594034	0.0628638	4.85661	0.012944	0.989672	NA	EMX1	0.0594034	1.21518	4.85678	0.250203	0.802431	NA
FAM58BP	0.0594034	0.0628638	4.85661	0.012944	0.989672	NA	FAM58BP	0.0594034	1.21518	4.85678	0.250203	0.802431	NA
FGF23	0.0594034	0.0628638	4.85661	0.012944	0.989672	NA	FGF23	0.0594034	1.21518	4.85678	0.250203	0.802431	NA
FLG	0.0594034	0.0628638	4.85661	0.012944	0.989672	NA	FLG	0.0594034	1.21518	4.85678	0.250203	0.802431	NA
FLJ45974	0.0594034	0.0628638	4.85661	0.012944	0.989672	NA	FLJ45974	0.0594034	1.21518	4.85678	0.250203	0.802431	NA
GFRA2	0.0594034	0.0628638	4.85661	0.012944	0.989672	NA	GFRA2	0.0594034	1.21518	4.85678	0.250203	0.802431	NA
GNA14	0.0594034	0.0628638	4.85661	0.012944	0.989672	NA	GNA14	0.0594034	1.21518	4.85678	0.250203	0.802431	NA
GPR34	0.0594034	0.0628638	4.85661	0.012944	0.989672	NA	GPR34	0.0594034	1.21518	4.85678	0.250203	0.802431	NA
HCN4	0.0594034	0.0628638	4.85661	0.012944	0.989672	NA	HCN4	0.0594034	1.21518	4.85678	0.250203	0.802431	NA
HMGCLL1	0.0594034	0.0628638	4.85661	0.012944	0.989672	NA	HMGCLL1	0.0594034	1.21518	4.85678	0.250203	0.802431	NA
HSFY2	0.0594034	0.0628638	4.85661	0.012944	0.989672	NA	HSFY2	0.0594034	1.21518	4.85678	0.250203	0.802431	NA
IL26	0.0594034	0.0628638	4.85661	0.012944	0.989672	NA	IL26	0.0594034	1.21518	4.85678	0.250203	0.802431	NA
KCNJ10	0.0594034	0.0628638	4.85661	0.012944	0.989672	NA	KCNJ10	0.0594034	1.21518	4.85678	0.250203	0.802431	NA
KCNN1	0.0594034	0.0628638	4.85661	0.012944	0.989672	NA	KCNN1	0.0594034	1.21518	4.85678	0.250203	0.802431	NA
KIAA0040	0.0594034	0.0628638	4.85661	0.012944	0.989672	NA	KIAA0040	0.0594034	1.21518	4.85678	0.250203	0.802431	NA
KLRC1	0.0594034	0.0628638	4.85661	0.012944	0.989672	NA	KLRC1	0.0594034	1.21518	4.85678	0.250203	0.802431	NA
KMO	0.0594034	0.0628638	4.85661	0.012944	0.989672	NA	KMO	0.0594034	1.21518	4.85678	0.250203	0.802431	NA
KRTAP10-3	0.0594034	0.0628638	4.85661	0.012944	0.989672	NA	KRTAP10-3	0.0594034	1.21518	4.85678	0.250203	0.802431	NA
KRTAP10-8	0.0594034	0.0628638	4.85661	0.012944	0.989672	NA	KRTAP10-8	0.0594034	1.21518	4.85678	0.250203	0.802431	NA
KRTAP13-4	0.0594034	0.0628638	4.85661	0.012944	0.989672	NA	KRTAP13-4	0.0594034	1.21518	4.85678	0.250203	0.802431	NA
KRTAP19-7	0.0594034	0.0628638	4.85661	0.012944	0.989672	NA	KRTAP19-7	0.0594034	1.21518	4.85678	0.250203	0.802431	NA
KRTAP5-3	0.0594034	0.0628638	4.85661	0.012944	0.989672	NA	KRTAP5-3	0.0594034	1.21518	4.85678	0.250203	0.802431	NA
LHX1	0.0594034	0.0628638	4.85661	0.012944	0.989672	NA	LHX1	0.0594034	1.21518	4.85678	0.250203	0.802431	NA
LINC00301	0.0594034	0.0628638	4.85661	0.012944	0.989672	NA	LINC00301	0.0594034	1.21518	4.85678	0.250203	0.802431	NA
LIPF	0.0594034	0.0628638	4.85661	0.012944	0.989672	NA	LIPF	0.0594034	1.21518	4.85678	0.250203	0.802431	NA
LOC100131726	0.0594034	0.0628638	4.85661	0.012944	0.989672	NA	LOC100131726	0.0594034	1.21518	4.85678	0.250203	0.802431	NA
LOC100505624	0.0594034	0.0628638	4.85661	0.012944	0.989672	NA	LOC100505624	0.0594034	1.21518	4.85678	0.250203	0.802431	NA
LOC100506013	0.0594034	0.0628638	4.85661	0.012944	0.989672	NA	LOC100506013	0.0594034	1.21518	4.85678	0.250203	0.802431	NA
LOC147093	0.0594034	0.0628638	4.85661	0.012944	0.989672	NA	LOC147093	0.0594034	1.21518	4.85678	0.250203	0.802431	NA
LOC647012	0.0594034	0.0628638	4.85661	0.012944	0.989672	NA	LOC647012	0.0594034	1.21518	4.85678	0.250203	0.802431	NA
LRRC30	0.0594034	0.0628638	4.85661	0.012944	0.989672	NA	LRRC30	0.0594034	1.21518	4.85678	0.250203	0.802431	NA
MAFA	0.0594034	0.0628638	4.85661	0.012944	0.989672	NA	MAFA	0.0594034	1.21518	4.85678	0.250203	0.802431	NA
MAGEC1	0.0594034	0.0628638	4.85661	0.012944	0.989672	NA	MAGEC1	0.0594034	1.21518	4.85678	0.250203	0.802431	NA
MYH4	0.0594034	0.0628638	4.85661	0.012944	0.989672	NA	MYH4	0.0594034	1.21518	4.85678	0.250203	0.802431	NA
NCF1	0.0594034	0.0628638	4.85661	0.012944	0.989672	NA	NCF1	0.0594034	1.21518	4.85678	0.250203	0.802431	NA
NCR2	0.0594034	0.0628638	4.85661	0.012944	0.989672	NA	NCR2	0.0594034	1.21518	4.85678	0.250203	0.802431	NA
NTRK1	0.0594034	0.0628638	4.85661	0.012944	0.989672	NA	NTRK1	0.0594034	1.21518	4.85678	0.250203	0.802431	NA
OR10H1	0.0594034	0.0628638	4.85661	0.012944	0.989672	NA	OR10H1	0.0594034	1.21518	4.85678	0.250203	0.802431	NA
OR10J1	0.0594034	0.0628638	4.85661	0.012944	0.989672	NA	OR10J1	0.0594034	1.21518	4.85678	0.250203	0.802431	NA
OR52N4	0.0594034	0.0628638	4.85661	0.012944	0.989672	NA	OR52N4	0.0594034	1.21518	4.85678	0.250203	0.802431	NA
OR6C4	0.0594034	0.0628638	4.85661	0.012944	0.989672	NA	OR6C4	0.0594034	1.21518	4.85678	0.250203	0.802431	NA
OR6C65	0.0594034	0.0628638	4.85661	0.012944	0.989672	NA	OR6C65	0.0594034	1.21518	4.85678	0.250203	0.802431	NA
PDZD3	0.0594034	0.0628638	4.85661	0.012944	0.989672	NA	PDZD3	0.0594034	1.21518	4.85678	0.250203	0.802431	NA
PER4	0.0594034	0.0628638	4.85661	0.012944	0.989672	NA	PER4	0.0594034	1.21518	4.85678	0.250203	0.802431	NA
PI15	0.0594034	0.0628638	4.85661	0.012944	0.989672	NA	PI15	0.0594034	1.21518	4.85678	0.250203	0.802431	NA
PLCH1	0.0594034	0.0628638	4.85661	0.012944	0.989672	NA	PLCH1	0.0594034	1.21518	4.85678	0.250203	0.802431	NA
PON3	0.0594034	0.0628638	4.85661	0.012944	0.989672	NA	PON3	0.0594034	1.21518	4.85678	0.250203	0.802431	NA
PPP3R2	0.0594034	0.0628638	4.85661	0.012944	0.989672	NA	PPP3R2	0.0594034	1.21518	4.85678	0.250203	0.802431	NA
PRG3	0.0594034	0.0628638	4.85661	0.012944	0.989672	NA	PRG3	0.0594034	1.21518	4.85678	0.250203	0.802431	NA
PRKCG	0.0594034	0.0628638	4.85661	0.012944	0.989672	NA	PRKCG	0.0594034	1.21518	4.85678	0.250203	0.802431	NA
RGS7BP	0.0594034	0.0628638	4.85661	0.012944	0.989672	NA	RGS7BP	0.0594034	1.21518	4.85678	0.250203	0.802431	NA
RHOXF1	0.0594034	0.0628638	4.85661	0.012944	0.989672	NA	RHOXF1	0.0594034	1.21518	4.85678	0.250203	0.802431	NA
RPP25	0.0594034	0.0628638	4.85661	0.012944	0.989672	NA	RPP25	0.0594034	1.21518	4.85678	0.250203	0.802431	NA
RTBDN	0.0594034	0.0628638	4.85661	0.012944	0.989672	NA	RTBDN	0.0594034	1.21518	4.85678	0.250203	0.802431	NA
SEZ6L	0.0594034	0.0628638	4.85661	0.012944	0.989672	NA	SEZ6L	0.0594034	1.21518	4.85678	0.250203	0.802431	NA
SIGLEC10	0.0594034	0.0628638	4.85661	0.012944	0.989672	NA	SIGLEC10	0.0594034	1.21518	4.85678	0.250203	0.802431	NA
SLC32A1	0.0594034	0.0628638	4.85661	0.012944	0.989672	NA	SLC32A1	0.0594034	1.21518	4.85678	0.250203	0.802431	NA
SYNPR	0.0594034	0.0628638	4.85661	0.012944	0.989672	NA	SYNPR	0.0594034	1.21518	4.85678	0.250203	0.802431	NA
TCN1	0.0594034	0.0628638	4.85661	0.012944	0.989672	NA	TCN1	0.0594034	1.21518	4.85678	0.250203	0.802431	NA
TFR2	0.0594034	0.0628638	4.85661	0.012944	0.989672	NA	TFR2	0.0594034	1.21518	4.85678	0.250203	0.802431	NA
TPTE	0.0594034	0.0628638	4.85661	0.012944	0.989672	NA	TPTE	0.0594034	1.21518	4.85678	0.250203	0.802431	NA
TRIM53AP	0.0594034	0.0628638	4.85661	0.012944	0.989672	NA	TRIM53AP	0.0594034	1.21518	4.85678	0.250203	0.802431	NA
TSPAN8	0.0594034	0.0628638	4.85661	0.012944	0.989672	NA	TSPAN8	0.0594034	1.21518	4.85678	0.250203	0.802431	NA
IL36G	0.21135	0.0628184	4.85661	0.0129346	0.98968	NA	IL36G	0.21135	1.21518	4.85678	0.250203	0.802431	NA
C16orf82	0.185516	0.0628184	4.85661	0.0129346	0.98968	NA	C16orf82	0.185516	1.21518	4.85678	0.250203	0.802431	NA
C19orf69	0.19347	0.0628184	4.85661	0.0129346	0.98968	NA	C19orf69	0.19347	1.21518	4.85678	0.250203	0.802431	NA
CCDC36	0.19347	0.0628184	4.85661	0.0129346	0.98968	NA	CCDC36	0.19347	1.21518	4.85678	0.250203	0.802431	NA
ARL13A	0.211838	0.0628184	4.85661	0.0129346	0.98968	NA	ARL13A	0.211838	1.21518	4.85678	0.250203	0.802431	NA
CHST5	0.200895	0.0628184	4.85661	0.0129346	0.98968	NA	CHST5	0.200895	1.21518	4.85678	0.250203	0.802431	NA
OR4C13	0.211838	0.0628184	4.85661	0.0129346	0.98968	NA	OR4C13	0.211838	1.21518	4.85678	0.250203	0.802431	NA
BCMO1	0.207006	-0.898899	4.85661	-0.185088	0.85316	NA	BCMO1	0.207006	1.21518	4.85678	0.250203	0.802431	NA
CCDC164	0.211516	-0.898899	4.85661	-0.185088	0.85316	NA	CCDC164	0.211516	1.21518	4.85678	0.250203	0.802431	NA
CCL25	0.220304	-0.898899	4.85661	-0.185088	0.85316	NA	CCL25	0.220304	1.21518	4.85678	0.250203	0.802431	NA
ENPEP	0.207006	-0.898899	4.85661	-0.185088	0.85316	NA	ENPEP	0.207006	1.21518	4.85678	0.250203	0.802431	NA
KLK13	0.196064	-0.898899	4.85661	-0.185088	0.85316	NA	KLK13	0.196064	1.21518	4.85678	0.250203	0.802431	NA
LOC100129924	0.217041	-0.898899	4.85661	-0.185088	0.85316	NA	LOC100129924	0.217041	1.21518	4.85678	0.250203	0.802431	NA
OR6S1	0.203562	-0.898899	4.85661	-0.185088	0.85316	NA	OR6S1	0.203562	1.21518	4.85678	0.250203	0.802431	NA
PCNAP1	0.197425	-0.898899	4.85661	-0.185088	0.85316	NA	PCNAP1	0.197425	1.21518	4.85678	0.250203	0.802431	NA
CDC20B	0.146932	-0.89891	4.85661	-0.18509	0.853158	NA	CDC20B	0.146932	1.21518	4.85678	0.250203	0.802431	NA
CTNNA2	0.127202	-0.89891	4.85661	-0.18509	0.853158	NA	CTNNA2	0.127202	1.21518	4.85678	0.250203	0.802431	NA
DTHD1	0.143943	-0.89891	4.85661	-0.18509	0.853158	NA	DTHD1	0.143943	1.21518	4.85678	0.250203	0.802431	NA
GPR174	0.13599	-0.89891	4.85661	-0.18509	0.853158	NA	GPR174	0.13599	1.21518	4.85678	0.250203	0.802431	NA
HBM	0.127658	-0.89891	4.85661	-0.18509	0.853158	NA	HBM	0.127658	1.21518	4.85678	0.250203	0.802431	NA
HULC	0.138144	-0.89891	4.85661	-0.18509	0.853158	NA	HULC	0.138144	1.21518	4.85678	0.250203	0.802431	NA
IGFL4	0.130646	-0.89891	4.85661	-0.18509	0.853158	NA	IGFL4	0.130646	1.21518	4.85678	0.250203	0.802431	NA
INSL5	0.119704	-0.89891	4.85661	-0.18509	0.853158	NA	INSL5	0.119704	1.21518	4.85678	0.250203	0.802431	NA
IQCA1	0.119704	-0.89891	4.85661	-0.18509	0.853158	NA	IQCA1	0.119704	1.21518	4.85678	0.250203	0.802431	NA
JPH3	0.127658	-0.89891	4.85661	-0.18509	0.853158	NA	JPH3	0.127658	1.21518	4.85678	0.250203	0.802431	NA
KLHDC8A	0.146932	-0.89891	4.85661	-0.18509	0.853158	NA	KLHDC8A	0.146932	1.21518	4.85678	0.250203	0.802431	NA
LINC00320	0.135156	-0.89891	4.85661	-0.18509	0.853158	NA	LINC00320	0.135156	1.21518	4.85678	0.250203	0.802431	NA
LOC100507334	0.146932	-0.89891	4.85661	-0.18509	0.853158	NA	LOC100507334	0.146932	1.21518	4.85678	0.250203	0.802431	NA
LY75	0.138144	-0.89891	4.85661	-0.18509	0.853158	NA	LY75	0.138144	1.21518	4.85678	0.250203	0.802431	NA
MYH13	0.138144	-0.89891	4.85661	-0.18509	0.853158	NA	MYH13	0.138144	1.21518	4.85678	0.250203	0.802431	NA
OR4X2	0.119704	-0.89891	4.85661	-0.18509	0.853158	NA	OR4X2	0.119704	1.21518	4.85678	0.250203	0.802431	NA
OR9K2	0.127202	-0.89891	4.85661	-0.18509	0.853158	NA	OR9K2	0.127202	1.21518	4.85678	0.250203	0.802431	NA
OTOR	0.13599	-0.89891	4.85661	-0.18509	0.853158	NA	OTOR	0.13599	1.21518	4.85678	0.250203	0.802431	NA
PNPLA1	0.135156	-0.89891	4.85661	-0.18509	0.853158	NA	PNPLA1	0.135156	1.21518	4.85678	0.250203	0.802431	NA
PTAFR	0.146932	-0.89891	4.85661	-0.18509	0.853158	NA	PTAFR	0.146932	1.21518	4.85678	0.250203	0.802431	NA
PVRL4	0.135156	-0.89891	4.85661	-0.18509	0.853158	NA	PVRL4	0.135156	1.21518	4.85678	0.250203	0.802431	NA
RIMKLA	0.127658	-0.89891	4.85661	-0.18509	0.853158	NA	RIMKLA	0.127658	1.21518	4.85678	0.250203	0.802431	NA
STK31	0.127658	-0.89891	4.85661	-0.18509	0.853158	NA	STK31	0.127658	1.21518	4.85678	0.250203	0.802431	NA
C1orf210	0.261056	-1.64031	4.83341	-0.339368	0.734332	NA	C1orf210	0.261056	1.21518	4.85678	0.250203	0.802431	NA
CNTFR	0.190946	-1.64032	4.83341	-0.339371	0.73433	NA	CNTFR	0.190946	1.21518	4.85678	0.250203	0.802431	NA
FAM179A	0.187958	-1.64032	4.83341	-0.339371	0.73433	NA	FAM179A	0.187958	1.21518	4.85678	0.250203	0.802431	NA
HPGDS	0.187958	-1.64032	4.83341	-0.339371	0.73433	NA	HPGDS	0.187958	1.21518	4.85678	0.250203	0.802431	NA
PCDHA13	0.190946	-1.64032	4.83341	-0.339371	0.73433	NA	PCDHA13	0.190946	1.21518	4.85678	0.250203	0.802431	NA
C6orf58	0.205943	-1.79329	4.8213	-0.371952	0.709929	NA	C6orf58	0.205943	1.21518	4.85678	0.250203	0.802431	NA
GTF2IRD2P1	0.207232	-1.80402	4.8205	-0.374239	0.708227	NA	GTF2IRD2P1	0.207232	1.21518	4.85678	0.250203	0.802431	NA
CYP2D6	0.212576	-1.95379	4.80988	-0.406205	0.684592	NA	CYP2D6	0.212576	1.21518	4.85678	0.250203	0.802431	NA
INHA	0.22053	-1.95379	4.80988	-0.406205	0.684592	NA	INHA	0.22053	1.21518	4.85678	0.250203	0.802431	NA
OR2B3	0.248258	-2.22009	4.79346	-0.463151	0.643256	NA	OR2B3	0.248258	1.21518	4.85678	0.250203	0.802431	NA
CDH22	0.289162	-2.54338	4.77715	-0.532405	0.594446	NA	CDH22	0.289162	1.21518	4.85678	0.250203	0.802431	NA
GP1BA	0.300605	-2.63238	4.77325	-0.551486	0.581301	NA	GP1BA	0.300605	1.21518	4.85678	0.250203	0.802431	NA
VSIG2	0.268166	2.40559	4.79052	0.502155	0.615558	NA	VSIG2	0.268166	1.21518	4.85678	0.250203	0.802431	NA
HSFX2	0.245289	2.24295	4.79984	0.467297	0.640287	NA	HSFX2	0.245289	1.21518	4.85678	0.250203	0.802431	NA
OR56B1	0.232729	2.09958	4.80895	0.436598	0.662403	NA	OR56B1	0.232729	1.21518	4.85678	0.250203	0.802431	NA
PDHA2	0.226898	2.05107	4.81224	0.42622	0.669948	NA	PDHA2	0.226898	1.21518	4.85678	0.250203	0.802431	NA
CRB3	0.218078	2.00119	4.81574	0.415552	0.677738	NA	CRB3	0.218078	1.21518	4.85678	0.250203	0.802431	NA
NPFFR2	0.218078	2.00119	4.81574	0.415552	0.677738	NA	NPFFR2	0.218078	1.21518	4.85678	0.250203	0.802431	NA
SYNPO2L	0.193078	1.84193	4.82772	0.381533	0.702808	NA	SYNPO2L	0.193078	1.21518	4.85678	0.250203	0.802431	NA
PTTG3P	0.272948	0.0628921	4.85661	0.0129498	0.989668	NA	PTTG3P	0.272948	1.21518	4.85678	0.250203	0.802431	NA
OR5B12	0.208861	0.062886	4.85661	0.0129485	0.989669	NA	OR5B12	0.208861	1.21518	4.85678	0.250203	0.802431	NA
CPO	0.210679	0.0628854	4.85661	0.0129484	0.989669	NA	CPO	0.210679	1.21518	4.85678	0.250203	0.802431	NA
SERPINA12	0.210679	0.0628854	4.85661	0.0129484	0.989669	NA	SERPINA12	0.210679	1.21518	4.85678	0.250203	0.802431	NA
ZNF497	0.213667	0.0628854	4.85661	0.0129484	0.989669	NA	ZNF497	0.213667	1.21518	4.85678	0.250203	0.802431	NA
LOC285692	0.238318	-0.678588	4.83341	-0.140395	0.888348	NA	LOC285692	0.238318	1.21518	4.85678	0.250203	0.802431	NA
KCNQ4	0.279922	-0.898888	4.85661	-0.185086	0.853162	NA	KCNQ4	0.279922	1.21518	4.85678	0.250203	0.802431	NA
HPYR1	0.192922	0.0628864	4.85661	0.0129486	0.989669	NA	HPYR1	0.192922	1.21438	4.81639	0.252136	0.800936	NA
RSPH1	0.260944	-0.898903	4.36502	-0.205933	0.836843	NA	RSPH1	0.260944	1.21284	4.32027	0.280733	0.778915	NA
DOCK3	1.41064	-0.898929	2.35797	-0.381231	0.703032	NA	DOCK3	1.41064	1.21265	1.79977	0.673779	0.500452	NA
TPPP	1.90405	-1.36847	1.56869	-0.872362	0.383011	NA	TPPP	1.90405	1.21032	1.44893	0.835323	0.403536	NA
DNAAF1	0.343932	0.0628366	3.58698	0.017518	0.986023	NA	DNAAF1	0.343932	1.20884	3.53266	0.34219	0.732208	NA
ESR2	1.1237	-3.87278	2.32864	-1.66311	0.0962903	NA	ESR2	1.1237	1.20632	2.19912	0.548544	0.583318	NA
CHST13	0.406367	-0.898924	3.13766	-0.286495	0.774499	NA	CHST13	0.406367	1.20485	3.07579	0.391719	0.695265	NA
RASL10A	0.459458	0.748881	3.02188	0.24782	0.804274	NA	RASL10A	0.459458	1.20384	2.98767	0.402936	0.686995	NA
AFAP1L2	51.661	0.594843	0.500773	1.18785	0.234893	0.606821	AFAP1L2	51.661	1.2038	0.46831	2.57053	0.0101542	0.1751
SLC37A2	38.7478	0.157448	0.412809	0.381405	0.702902	0.904592	SLC37A2	38.7478	1.20234	0.420492	2.85937	0.00424484	0.104718
JAG2	22.6622	0.164211	0.595036	0.275968	0.782573	0.929564	JAG2	22.6622	1.20157	0.429461	2.79786	0.00514426	0.118445
TEX33	0.364183	0.062881	3.91902	0.0160451	0.987198	NA	TEX33	0.364183	1.20082	3.7626	0.319145	0.749617	NA
ZNF555	0.47375	1.69049	3.66013	0.461865	0.644178	NA	ZNF555	0.47375	1.19852	3.51904	0.340581	0.733419	NA
APLN	5.14195	0.877127	0.997923	0.878953	0.379427	NA	APLN	5.14195	1.19736	0.847172	1.41337	0.157548	NA
P2RY1	0.7443	-1.73877	2.56255	-0.678533	0.497434	NA	P2RY1	0.7443	1.19694	2.54775	0.469804	0.638495	NA
NOV	241.105	1.15364	0.481484	2.396	0.0165751	0.185401	NOV	241.105	1.19547	0.482525	2.47753	0.0132296	0.203822
CALY	1.48907	1.43399	1.61811	0.886212	0.375503	NA	CALY	1.48907	1.19525	1.57226	0.760213	0.447127	NA
NKRF	2.05846	0.679271	1.80848	0.375602	0.707213	NA	NKRF	2.05846	1.19075	1.66937	0.713296	0.475663	NA
HKDC1	3.82748	4.65953	1.45351	3.2057	0.00134732	NA	HKDC1	3.82748	1.19049	0.925779	1.28594	0.198466	NA
IL23A	1.20134	0.486457	1.78543	0.272459	0.785269	NA	IL23A	1.20134	1.18854	1.87879	0.632608	0.526989	NA
ORC4	0.901798	-0.693433	2.28948	-0.302878	0.761983	NA	ORC4	0.901798	1.18822	2.2251	0.534006	0.593337	NA
MTVR2	1.64099	0.63633	1.7827	0.356946	0.721132	NA	MTVR2	1.64099	1.18807	1.89001	0.628604	0.529609	NA
SPESP1	6.16077	-0.433015	0.93221	-0.464504	0.642287	NA	SPESP1	6.16077	1.18763	0.886689	1.33939	0.180442	NA
SEMA3D	15.9835	0.105021	0.558931	0.187896	0.850958	0.951909	SEMA3D	15.9835	1.18696	0.657746	1.80458	0.0711403	0.489145
EBI3	9.00722	0.208245	0.916373	0.227249	0.82023	NA	EBI3	9.00722	1.18684	0.584577	2.03025	0.0423306	0.385601
ATP8A1	15.9071	0.225628	0.523586	0.430928	0.666521	0.887558	ATP8A1	15.9071	1.1863	0.518387	2.28844	0.022112	0.279885
MUCL1	0.189934	0.0628861	4.85661	0.0129486	0.989669	NA	MUCL1	0.189934	1.18558	4.81848	0.246049	0.805644	NA
OR1A2	0.189934	0.0628861	4.85661	0.0129486	0.989669	NA	OR1A2	0.189934	1.18558	4.81848	0.246049	0.805644	NA
APOBR	0.257732	-0.898888	4.85661	-0.185086	0.853162	NA	APOBR	0.257732	1.18558	4.81848	0.246049	0.805644	NA
TDRD9	0.25922	0.0628974	4.85661	0.0129509	0.989667	NA	TDRD9	0.25922	1.18558	4.81848	0.246049	0.805644	NA
SLC22A16	0.265294	1.02461	4.85661	0.210973	0.832908	NA	SLC22A16	0.265294	1.18558	4.81848	0.246049	0.805644	NA
TM4SF18	21.1101	1.67784	0.604209	2.77693	0.00548757	0.106569	TM4SF18	21.1101	1.18438	0.485696	2.43853	0.0147471	0.215034
MTRNR2L10	2.84996	-0.622909	1.07932	-0.577131	0.563851	NA	MTRNR2L10	2.84996	1.18234	1.03731	1.13982	0.254363	NA
PRKACG	0.562851	-1.94938	3.06668	-0.635664	0.524995	NA	PRKACG	0.562851	1.18083	3.15321	0.374484	0.708044	NA
SNTG2	1.68169	-0.362782	1.54226	-0.235228	0.814032	NA	SNTG2	1.68169	1.17926	1.99002	0.592587	0.553457	NA
GLYATL1	0.537262	1.55171	2.62287	0.591607	0.554114	NA	GLYATL1	0.537262	1.17742	2.68467	0.438569	0.660974	NA
FLJ35024	1.19793	1.98271	2.64043	0.750903	0.452711	NA	FLJ35024	1.19793	1.17702	2.64445	0.445089	0.656255	NA
PDPN	58.5149	1.42334	0.49321	2.88587	0.00390334	0.0879137	PDPN	58.5149	1.17547	0.327761	3.58637	0.000335313	0.0181761
LIPT2	2.5848	-0.449712	1.1943	-0.376548	0.706509	NA	LIPT2	2.5848	1.17475	1.04459	1.12461	0.260756	NA
C21orf15	3.05362	-1.39624	1.35939	-1.02711	0.304369	NA	C21orf15	3.05362	1.17374	1.88694	0.622036	0.533918	NA
LRRC32	75.4864	1.65546	0.321636	5.147	2.64688e-07	0.000137385	LRRC32	75.4864	1.17313	0.301754	3.8877	0.000101197	0.00750473
OSBP2	136.748	1.24511	0.370265	3.36276	0.000771676	0.0352659	OSBP2	136.748	1.17098	0.347487	3.36985	0.000752096	0.0330594
BMF	254.426	0.99763	0.448749	2.22314	0.0262066	0.227117	BMF	254.426	1.17014	0.441513	2.65028	0.00804241	0.152223
REPS2	8.75558	1.17383	0.773749	1.51707	0.12925	NA	REPS2	8.75558	1.1701	0.60273	1.94134	0.0522175	0.428226
FAM86B2	4.173	0.243718	1.08128	0.225399	0.821669	NA	FAM86B2	4.173	1.16626	0.963356	1.21062	0.22604	NA
FAM167A	43.9011	0.595364	0.296012	2.01128	0.0442958	0.284855	FAM167A	43.9011	1.16067	0.292143	3.97295	7.09887e-05	0.00587748
C9orf37	19.6651	-0.124407	0.510592	-0.243652	0.8075	0.938413	C9orf37	19.6651	1.15986	0.521997	2.22196	0.026286	0.308439
CYP26B1	75.6939	2.08281	0.444835	4.68221	2.83792e-06	0.000810154	CYP26B1	75.6939	1.15775	0.324466	3.56817	0.000359485	0.0193748
ADORA2B	229.822	0.756419	0.196719	3.84517	0.000120468	0.00982589	ADORA2B	229.822	1.15582	0.194093	5.95496	2.60134e-09	1.12303e-06
RRAD	197.348	0.665422	0.232271	2.86485	0.00417206	0.0923271	RRAD	197.348	1.14795	0.213974	5.3649	8.0992e-08	2.33103e-05
MMP13	1.7036	0.974707	1.7437	0.558988	0.57617	NA	MMP13	1.7036	1.14748	1.56842	0.731619	0.464401	NA
KIAA1257	8.67176	-0.125634	0.700329	-0.179393	0.857629	NA	KIAA1257	8.67176	1.14658	0.687556	1.66761	0.0953923	0.546225
ABCC3	33.1985	0.674429	0.577656	1.16753	0.242998	0.614435	ABCC3	33.1985	1.14274	0.531293	2.15086	0.031487	0.339834
RGN	1.32974	3.25388	2.03001	1.60289	0.108959	NA	RGN	1.32974	1.13916	2.1804	0.522455	0.601353	NA
SCN3A	1.29939	0.0575791	1.8554	0.0310333	0.975243	NA	SCN3A	1.29939	1.13903	2.2087	0.515699	0.606065	NA
MAFB	16.9973	0.710412	0.543237	1.30774	0.190962	0.553706	MAFB	16.9973	1.13833	0.451405	2.52176	0.011677	0.190746
KLHL10	0.818742	0.215856	2.38864	0.0903676	0.927995	NA	KLHL10	0.818742	1.13765	2.59626	0.438186	0.661251	NA
PCSK6	1.48735	0.0628612	2.29511	0.0273891	0.978149	NA	PCSK6	1.48735	1.13715	1.70054	0.668696	0.50369	NA
IL12RB2	0.489059	-0.638047	2.86435	-0.222754	0.823727	NA	IL12RB2	0.489059	1.1369	2.94866	0.385565	0.699819	NA
PAK6	0.39523	0.890471	3.0963	0.287592	0.773659	NA	PAK6	0.39523	1.13668	3.08897	0.367982	0.712886	NA
NLRP3	0.39379	-0.898923	3.15802	-0.284648	0.775914	NA	NLRP3	0.39379	1.13666	3.10438	0.366148	0.714254	NA
LOC100506422	0.318932	0.0628363	3.66075	0.0171649	0.986305	NA	LOC100506422	0.318932	1.1361	3.61471	0.3143	0.753293	NA
SCRG1	0.31859	-0.898915	3.66196	-0.245474	0.80609	NA	SCRG1	0.31859	1.1361	3.61594	0.314193	0.753374	NA
ITM2A	0.26616	1.02462	4.32673	0.236811	0.812803	NA	ITM2A	0.26616	1.13567	4.28797	0.26485	0.791125	NA
KRT4	0.261329	0.062884	4.35368	0.0144439	0.988476	NA	KRT4	0.261329	1.13566	4.31517	0.263178	0.792414	NA
OR51F1	0.255415	0.0628848	4.38766	0.0143322	0.988565	NA	OR51F1	0.255415	1.13564	4.34946	0.261099	0.794016	NA
SLC6A13	0.242346	1.02462	4.46693	0.229378	0.818575	NA	SLC6A13	0.242346	1.13561	4.42942	0.256378	0.797659	NA
LRGUK	4.84893	0.758476	0.820184	0.924763	0.355089	NA	LRGUK	4.84893	1.13495	0.826316	1.37351	0.169595	NA
KCNN3	0.955057	1.02464	2.35865	0.434416	0.663986	NA	KCNN3	0.955057	1.13484	1.85248	0.612606	0.540137	NA
FGF1	5.48717	0.24271	0.90735	0.267493	0.789089	NA	FGF1	5.48717	1.13293	0.858219	1.32009	0.186805	NA
CXCL16	2.94295	1.3518	1.38621	0.975179	0.329472	NA	CXCL16	2.94295	1.12995	1.20888	0.934707	0.349939	NA
CDKN1C	15.0388	0.466114	0.630107	0.739739	0.459459	0.784239	CDKN1C	15.0388	1.12707	0.581398	1.93854	0.0525568	0.428682
TNFAIP8L3	8.95752	0.231601	0.766362	0.302208	0.762493	NA	TNFAIP8L3	8.95752	1.12612	0.677264	1.66276	0.0963614	0.548048
PPFIA4	1.44564	-2.70748	2.06451	-1.31144	0.18971	NA	PPFIA4	1.44564	1.12408	1.68959	0.665297	0.50586	NA
SPON1	0.910956	-0.538729	1.9903	-0.270678	0.786639	NA	SPON1	0.910956	1.12049	2.29357	0.488537	0.62517	NA
SLC16A12	5.40551	0.307425	0.802515	0.383077	0.701663	NA	SLC16A12	5.40551	1.12043	0.92385	1.21279	0.225211	NA
PRSS35	51.6937	1.0506	0.315717	3.32767	0.000875754	0.0378797	PRSS35	51.6937	1.1204	0.357771	3.13161	0.0017385	0.0588654
SLC22A1	3.19816	1.49527	1.287	1.16183	0.245306	NA	SLC22A1	3.19816	1.11918	1.12101	0.998371	0.318099	NA
PIP5K1P1	1.38448	2.8089	2.18555	1.28522	0.198717	NA	PIP5K1P1	1.38448	1.11679	1.90757	0.58545	0.558245	NA
NIPAL1	5.69284	-0.904644	1.0345	-0.874477	0.381859	NA	NIPAL1	5.69284	1.11515	0.886549	1.25785	0.208446	NA
NRG2	0.544491	0.935525	2.69251	0.347454	0.72825	NA	NRG2	0.544491	1.11499	2.69348	0.413961	0.678903	NA
GNG3	0.539842	1.89706	2.9323	0.646953	0.517663	NA	GNG3	0.539842	1.11276	2.93331	0.379352	0.704427	NA
HES5	0.463462	1.02463	3.04064	0.336979	0.736132	NA	HES5	0.463462	1.11233	2.98786	0.372282	0.709683	NA
LAMP5	0.405373	-0.898925	3.1271	-0.287463	0.773758	NA	LAMP5	0.405373	1.11168	3.07589	0.361416	0.717788	NA
GYG2P1	0.387816	1.85212	3.10923	0.595684	0.551386	NA	GYG2P1	0.387816	1.11148	3.10488	0.357976	0.720361	NA
CST2	12.6742	2.65809	1.22614	2.16785	0.0301698	NA	CST2	12.6742	1.10842	0.581384	1.90652	0.0565825	0.447422
C10orf11	0.18198	0.0628852	4.85661	0.0129484	0.989669	NA	C10orf11	0.18198	1.10533	4.82451	0.229107	0.818786	NA
OPRM1	0.18198	0.0628852	4.85661	0.0129484	0.989669	NA	OPRM1	0.18198	1.10533	4.82451	0.229107	0.818786	NA
CDA	16.5223	0.334607	0.596759	0.560708	0.574997	0.846688	CDA	16.5223	1.10225	0.48618	2.26715	0.0233808	0.28869
SLC35F3	1.16342	1.86786	2.25615	0.827897	0.407729	NA	SLC35F3	1.16342	1.10215	1.77905	0.619514	0.535578	NA
XIRP2	3.9997	0.357666	0.986446	0.36258	0.716918	NA	XIRP2	3.9997	1.10166	0.950718	1.15876	0.246553	NA
RIMS3	2.55807	0.378059	1.2927	0.292457	0.769937	NA	RIMS3	2.55807	1.09933	1.33632	0.822657	0.410703	NA
PCDHGA1	7.29756	0.434893	0.796852	0.545763	0.585229	NA	PCDHGA1	7.29756	1.09526	0.801626	1.36629	0.171847	0.671346
GABRQ	1.28408	0.0628742	2.6479	0.023745	0.981056	NA	GABRQ	1.28408	1.09523	2.24562	0.487717	0.625751	NA
NQO1	3667.86	0.743323	0.259445	2.86505	0.00416938	0.0923271	NQO1	3667.86	1.0949	0.260127	4.20911	2.56382e-05	0.00264884
SNCA	137.678	0.669603	0.235846	2.83916	0.00452327	0.0963643	SNCA	137.678	1.09194	0.218431	4.99903	5.76209e-07	0.000128985
PEG3	0.766283	1.02464	2.71593	0.37727	0.705973	NA	PEG3	0.766283	1.09021	2.3264	0.468623	0.639339	NA
HES7	6.3794	0.0990267	0.836107	0.118438	0.905721	NA	HES7	6.3794	1.08938	0.877098	1.24203	0.214227	NA
H19	8.85751	0.120283	0.81723	0.147184	0.882987	NA	H19	8.85751	1.08929	0.751045	1.45037	0.146956	0.640793
MEDAG	83.8474	1.29296	0.417291	3.09846	0.00194527	0.0601979	MEDAG	83.8474	1.08918	0.375256	2.90251	0.00370183	0.0970667
CYTH4	20.1209	0.269931	0.46309	0.58289	0.559968	0.841252	CYTH4	20.1209	1.0843	0.419463	2.58496	0.00973911	0.170125
FRAS1	2.03781	-0.191362	1.96953	-0.0971615	0.922598	NA	FRAS1	2.03781	1.08248	1.87258	0.578072	0.563215	NA
LOC643723	1.61984	1.00651	2.19355	0.45885	0.646342	NA	LOC643723	1.61984	1.08214	1.72057	0.628939	0.529389	NA
PSEN2	2.02236	-2.07083	1.61965	-1.27857	0.201049	NA	PSEN2	2.02236	1.08205	1.39074	0.778038	0.436547	NA
DUSP4	719.978	0.77268	0.217392	3.55432	0.000378965	0.0220786	DUSP4	719.978	1.08153	0.21131	5.11823	3.08415e-07	7.16947e-05
CYP3A5	4.74078	-0.141985	1.21854	-0.11652	0.90724	NA	CYP3A5	4.74078	1.08113	0.921935	1.17267	0.240926	NA
AQP11	7.48587	-1.27236	0.750603	-1.69512	0.0900526	NA	AQP11	7.48587	1.08101	0.811247	1.33253	0.182687	0.68158
RPS6KA1	86.1806	0.673785	0.293446	2.29611	0.0216696	0.208731	RPS6KA1	86.1806	1.07859	0.25217	4.27724	1.89221e-05	0.00218067
DHRS4L2	3.16684	-0.205072	1.3193	-0.15544	0.876474	NA	DHRS4L2	3.16684	1.07673	1.37047	0.785662	0.432065	NA
JAK3	8.31983	1.19637	0.703687	1.70014	0.0891045	NA	JAK3	8.31983	1.07662	0.64273	1.67507	0.0939206	0.543174
LEF1	88.6003	-0.292992	0.337357	-0.868491	0.385126	0.735041	LEF1	88.6003	1.07333	0.344736	3.11349	0.00184889	0.0616352
ZNF233	7.56523	-0.0123462	0.811655	-0.0152112	0.987864	NA	ZNF233	7.56523	1.07201	0.855834	1.25259	0.210353	0.713855
MZF1	0.952524	0.0617962	1.89784	0.0325613	0.974024	NA	MZF1	0.952524	1.07148	2.24614	0.477032	0.633339	NA
ZNF696	10.7392	0.406865	0.708016	0.574655	0.565524	NA	ZNF696	10.7392	1.07097	0.629075	1.70244	0.088672	0.532473
SLCO2A1	20.8358	1.26243	1.13001	1.11719	0.263915	0.636866	SLCO2A1	20.8358	1.06929	1.11473	0.959232	0.337442	0.825373
CALCB	1.82321	0.495386	1.40012	0.353818	0.723476	NA	CALCB	1.82321	1.06898	1.42558	0.749853	0.453343	NA
HCLS1	3.59919	-0.682857	1.33791	-0.510391	0.609777	NA	HCLS1	3.59919	1.06516	0.964933	1.10387	0.269649	NA
CST6	0.984791	1.02464	2.4709	0.414682	0.678375	NA	CST6	0.984791	1.06278	2.41319	0.440405	0.659644	NA
CXCR4	4.44348	3.29916	1.56377	2.10975	0.0348798	NA	CXCR4	4.44348	1.05922	0.891492	1.18815	0.234776	NA
OLFML2B	10.721	1.47845	0.664019	2.22651	0.0259799	NA	OLFML2B	10.721	1.05919	0.694645	1.5248	0.127309	0.609011
LOC439994	18.2851	0.504315	0.532592	0.946906	0.343686	0.703451	LOC439994	18.2851	1.05817	0.55974	1.89047	0.0586956	0.454889
FCGBP	0.583134	-0.898919	3.13374	-0.286852	0.774226	NA	FCGBP	0.583134	1.05724	2.85376	0.370472	0.711031	NA
OR2D3	2.48539	0.854876	1.28441	0.66558	0.50568	NA	OR2D3	2.48539	1.05603	1.37906	0.765758	0.44382	NA
NRADDP	0.707423	-1.09166	2.41931	-0.45123	0.651824	NA	NRADDP	0.707423	1.05595	2.57549	0.409999	0.681807	NA
LCE1F	851.948	1.24591	0.383638	3.24762	0.00116373	0.0451996	LCE1F	851.948	1.05409	0.378979	2.78139	0.00541262	0.121375
LONRF3	13.6698	1.34193	0.78231	1.71534	0.0862822	NA	LONRF3	13.6698	1.05333	0.699127	1.50664	0.131902	0.61704
LRRC8B	8.72352	0.4956	0.819689	0.60462	0.545431	NA	LRRC8B	8.72352	1.05315	0.757507	1.39029	0.164441	0.659566
ZNF252P-AS1	1.13359	-0.744213	2.17801	-0.341695	0.732581	NA	ZNF252P-AS1	1.13359	1.04596	1.75213	0.596967	0.55053	NA
BMP7	20.1383	1.20049	0.610941	1.96499	0.0494152	0.298628	BMP7	20.1383	1.04516	0.530489	1.97019	0.0488171	0.413203
FXYD2	0.511384	0.688462	2.81693	0.244401	0.80692	NA	FXYD2	0.511384	1.04459	2.94022	0.355277	0.722382	NA
C10orf25	2.68909	-1.15898	1.4171	-0.817853	0.413441	NA	C10orf25	2.68909	1.04353	1.28955	0.80922	0.418388	NA
IL1A	734.755	1.63189	0.247883	6.5833	4.60128e-11	1.31355e-07	IL1A	734.755	1.04106	0.23226	4.48231	7.38388e-06	0.00108849
PLCB1	57.0684	0.555454	0.298241	1.86244	0.0625415	0.337027	PLCB1	57.0684	1.04066	0.301227	3.45475	0.000550805	0.0257071
BLNK	1.47595	-0.961187	1.65368	-0.581241	0.561078	NA	BLNK	1.47595	1.03782	1.66081	0.624891	0.532043	NA
HMGA1	3095.06	1.87182	0.345606	5.41606	6.09257e-08	3.86506e-05	HMGA1	3095.06	1.03731	0.345558	3.00183	0.00268362	0.0793144
MFNG	0.47307	1.11817	3.28267	0.340627	0.733385	NA	MFNG	0.47307	1.03671	3.3114	0.313075	0.754224	NA
PDZD9	0.444524	-1.46886	3.26717	-0.449581	0.653013	NA	PDZD9	0.444524	1.03628	3.33615	0.310623	0.756088	NA
ALS2CL	1.67871	0.0628614	2.21145	0.0284254	0.977323	NA	ALS2CL	1.67871	1.03448	1.79391	0.576658	0.56417	NA
TESC	0.38435	0.0628411	3.48821	0.0180153	0.985627	NA	TESC	0.38435	1.0344	3.45098	0.29974	0.764375	NA
LOC100129027	0.543326	-3.24814	3.38636	-0.959184	0.337466	NA	LOC100129027	0.543326	1.03372	3.49508	0.295764	0.76741	NA
SNORA70E	4.95343	-0.152718	1.05479	-0.144785	0.88488	NA	SNORA70E	4.95343	1.03089	1.06735	0.965844	0.334122	NA
HIST1H2BJ	4.06238	-0.0791644	1.01786	-0.077775	0.938007	NA	HIST1H2BJ	4.06238	1.02883	1.24921	0.823584	0.410176	NA
WDR89	9.13804	-0.454641	0.724053	-0.627911	0.530062	NA	WDR89	9.13804	1.02799	0.665525	1.54463	0.122437	0.601633
ADORA2A	8.45201	0.665813	1.00318	0.663699	0.506883	NA	ADORA2A	8.45201	1.02766	0.632743	1.62414	0.104346	0.568427
SLC31A2	19.6847	0.776403	0.571985	1.35738	0.174659	0.5337	SLC31A2	19.6847	1.02308	0.545311	1.87615	0.0606348	0.459919
DTX1	0.290878	1.67491	4.77315	0.350903	0.725661	NA	DTX1	0.290878	1.02163	4.76324	0.214482	0.830171	NA
CDH5	0.17425	0.0628842	4.85661	0.0129482	0.989669	NA	CDH5	0.17425	1.02124	4.83119	0.211385	0.832587	NA
CLPSL2	0.17425	0.0628842	4.85661	0.0129482	0.989669	NA	CLPSL2	0.17425	1.02124	4.83119	0.211385	0.832587	NA
AMTN	0.25061	0.0628955	4.85661	0.0129505	0.989667	NA	AMTN	0.25061	1.02124	4.83119	0.211385	0.832587	NA
FGD5	0.249449	0.0628955	4.85661	0.0129505	0.989667	NA	FGD5	0.249449	1.02124	4.83119	0.211385	0.832587	NA
TXNDC16	16.4332	-0.264355	0.593363	-0.445521	0.655943	0.883187	TXNDC16	16.4332	1.01937	0.594188	1.71556	0.086242	0.5286
DNAH14	4.11879	-0.333636	1.0194	-0.327286	0.743451	NA	DNAH14	4.11879	1.01831	0.843207	1.20766	0.227177	NA
LOC729080	1.63064	-0.18152	1.54212	-0.117708	0.906299	NA	LOC729080	1.63064	1.01685	1.50137	0.677283	0.498226	NA
LOC100288428	1.87133	3.71707	1.72997	2.14863	0.0316639	NA	LOC100288428	1.87133	1.01633	1.45974	0.696245	0.486276	NA
P2RX6	10.2649	1.24877	0.718023	1.73918	0.0820039	NA	P2RX6	10.2649	1.01626	0.606158	1.67655	0.0936296	0.542567
RAP1GAP	2.41484	-0.0371339	1.35134	-0.0274793	0.978077	NA	RAP1GAP	2.41484	1.01614	1.04548	0.971936	0.331082	NA
PKIB	23.6718	-0.124467	0.416982	-0.298494	0.765326	0.922909	PKIB	23.6718	1.01429	0.400921	2.52989	0.0114097	0.187902
OR4F3	1.26978	-0.283972	1.64826	-0.172285	0.863213	NA	OR4F3	1.26978	1.01375	1.61251	0.628677	0.52956	NA
PTGFRN	6.63672	0.0196151	0.717801	0.0273267	0.978199	NA	PTGFRN	6.63672	1.01006	0.758598	1.33149	0.183028	NA
RBMXL1	2.08871	-0.743107	1.50795	-0.492793	0.622159	NA	RBMXL1	2.08871	1.00882	1.24829	0.80816	0.418998	NA
REXO1L2P	1.98408	-0.620358	1.25148	-0.495701	0.620106	NA	REXO1L2P	1.98408	1.00859	1.19016	0.84744	0.39675	NA
LINC00643	1.0415	-3.38439	2.27742	-1.48606	0.137263	NA	LINC00643	1.0415	1.00746	2.13733	0.471363	0.637382	NA
CLIP2	106.224	0.837096	0.241094	3.47207	0.000516458	0.026565	CLIP2	106.224	1.0073	0.227959	4.4188	9.92506e-06	0.00137901
LOC100131691	0.77754	1.57556	2.29949	0.685176	0.493233	NA	LOC100131691	0.77754	1.00582	2.0799	0.483591	0.628676	NA
ZNF438	109.132	0.94145	0.239087	3.93768	8.22723e-05	0.00757326	ZNF438	109.132	1.00348	0.22073	4.54618	5.46287e-06	0.000868885
SIGLEC15	68.3624	0.363414	0.264815	1.37233	0.169961	0.527337	SIGLEC15	68.3624	1.00302	0.250643	4.0018	6.28627e-05	0.00528361
GREM1	659.506	1.45571	0.177846	8.18524	2.71763e-16	1.55163e-12	GREM1	659.506	1.00135	0.174661	5.73309	9.8619e-09	3.40602e-06
GPRASP1	3.35281	0.830655	1.15817	0.717214	0.473242	NA	GPRASP1	3.35281	0.999637	1.37202	0.728586	0.466255	NA
C12orf61	4.18278	0.600998	0.98061	0.612882	0.539954	NA	C12orf61	4.18278	0.999608	0.903406	1.10649	0.268515	NA
GPR62	1.82357	-0.350864	1.4771	-0.237536	0.812241	NA	GPR62	1.82357	0.997565	1.62619	0.613436	0.539588	NA
NLRP2	0.706523	1.02774	3.02647	0.339586	0.734169	NA	NLRP2	0.706523	0.992976	2.80727	0.353716	0.723552	NA
THBS2	227.35	0.399659	0.209193	1.91048	0.056072	0.31838	THBS2	227.35	0.990854	0.211204	4.69145	2.71273e-06	0.000482228
KRT3	0.712792	-0.836992	2.58519	-0.323764	0.746116	NA	KRT3	0.712792	0.988323	2.31578	0.426778	0.669541	NA
DNAJC5B	0.629838	0.0628462	2.88523	0.021782	0.982622	NA	DNAJC5B	0.629838	0.986589	2.57979	0.38243	0.702143	NA
ZSWIM4	270.498	1.09184	0.232819	4.68962	2.7371e-06	0.000801408	ZSWIM4	270.498	0.986309	0.223056	4.42181	9.78796e-06	0.00137901
PKDCC	61.5005	0.115612	0.325148	0.355567	0.722165	0.910551	PKDCC	61.5005	0.986232	0.407256	2.42165	0.01545	0.222864
MYOCD	49.7348	1.0141	0.51546	1.96737	0.0491408	0.297693	MYOCD	49.7348	0.986045	0.486898	2.02516	0.0428511	0.389755
TNIP3	20.6275	-0.545144	0.687162	-0.793328	0.427587	0.766655	TNIP3	20.6275	0.983134	0.540635	1.81848	0.0689909	0.485144
LINC00346	12.9159	0.037179	0.598816	0.0620874	0.950493	NA	LINC00346	12.9159	0.980359	0.563514	1.73973	0.0819071	0.514601
ENTPD1	5.79073	0.0852205	0.802236	0.106229	0.915401	NA	ENTPD1	5.79073	0.976937	0.81981	1.19166	0.233393	NA
LOC100134229	3.54046	1.42511	1.39842	1.01908	0.308164	NA	LOC100134229	3.54046	0.972418	1.11328	0.873474	0.382405	NA
C19orf73	3.77201	-0.09859	1.02691	-0.0960069	0.923515	NA	C19orf73	3.77201	0.972355	1.00534	0.96719	0.333449	NA
EFHB	2.01562	-0.76586	1.60714	-0.476536	0.633692	NA	EFHB	2.01562	0.972159	1.58186	0.614568	0.53884	NA
ARNT2	199.439	0.307812	0.252602	1.21857	0.223009	0.593461	ARNT2	199.439	0.967686	0.248102	3.90036	9.60511e-05	0.00725666
HUNK	30.8608	0.706739	0.448632	1.57532	0.115183	0.44715	HUNK	30.8608	0.967464	0.469814	2.05925	0.0394705	0.378666
CYP1B1	91.3524	0.367726	0.603023	0.609803	0.541992	0.833536	CYP1B1	91.3524	0.964407	0.593029	1.62624	0.103899	0.567779
ING1	26.4254	0.779719	0.474968	1.64162	0.100668	0.420609	ING1	26.4254	0.964383	0.500515	1.92678	0.0540069	0.436096
NRM	8.00996	-1.10188	0.725488	-1.51881	0.128811	NA	NRM	8.00996	0.963339	0.96578	0.997472	0.318535	0.814209
CYP19A1	0.691945	2.4839	2.67493	0.928585	0.353104	NA	CYP19A1	0.691945	0.96234	2.48668	0.386997	0.698758	NA
CLSTN2	9.87695	0.387793	1.15091	0.336945	0.736159	NA	CLSTN2	9.87695	0.960538	0.670272	1.43306	0.151842	0.64645
STX11	9.29791	1.7846	1.0774	1.6564	0.0976408	NA	STX11	9.29791	0.960381	0.755028	1.27198	0.20338	0.70625
YPEL2	20.0496	1.32759	0.559487	2.37286	0.0176507	0.191559	YPEL2	20.0496	0.959733	0.487995	1.96669	0.0492192	0.413455
OR2K2	1.17131	-0.160848	1.94239	-0.0828092	0.934003	NA	OR2K2	1.17131	0.958587	2.01558	0.475588	0.634368	NA
CTRL	4.02795	-0.434985	0.964415	-0.451035	0.651964	NA	CTRL	4.02795	0.957071	1.11059	0.861765	0.388817	NA
RAB20	9.11553	-0.185101	0.727709	-0.254361	0.799217	NA	RAB20	9.11553	0.956725	0.684108	1.3985	0.161963	0.657334
SNHG3	5.13854	-1.19348	0.913438	-1.30658	0.191354	NA	SNHG3	5.13854	0.952595	0.863134	1.10365	0.269747	NA
CRIP1	8.55874	0.230916	0.903523	0.255573	0.79828	NA	CRIP1	8.55874	0.952034	0.852955	1.11616	0.264354	0.768761
SEMA3B	36.798	0.414064	0.483326	0.856697	0.391612	0.740034	SEMA3B	36.798	0.950497	0.528707	1.79778	0.0722122	0.489145
ICAM2	3.91589	0.0276959	1.16398	0.0237942	0.981017	NA	ICAM2	3.91589	0.948802	0.936937	1.01266	0.311221	NA
ZNF208	2.79922	-1.51847	1.34062	-1.13266	0.257357	NA	ZNF208	2.79922	0.947086	1.25803	0.752834	0.45155	NA
FZD9	12.933	0.787289	0.565324	1.39264	0.16373	NA	FZD9	12.933	0.946675	0.528107	1.79258	0.0730397	0.491967
SLC27A6	0.667761	2.38187	2.97475	0.800694	0.423309	NA	SLC27A6	0.667761	0.946364	2.79944	0.338054	0.735322	NA
LOC100506178	7.09904	-0.151731	0.765381	-0.198243	0.842855	NA	LOC100506178	7.09904	0.945899	0.700377	1.35056	0.176837	0.678584
MYOM3	1.07244	0.0628475	2.15309	0.0291894	0.976714	NA	MYOM3	1.07244	0.943817	1.72767	0.546294	0.584864	NA
TMEM102	7.92913	0.423579	0.78817	0.537421	0.590977	NA	TMEM102	7.92913	0.943493	0.813603	1.15965	0.246192	0.74965
LINC00161	6.42707	0.797359	0.756396	1.05415	0.291812	NA	LINC00161	6.42707	0.940826	1.04351	0.901598	0.36727	NA
OMP	6.30989	-0.78115	1.06794	-0.731455	0.464501	NA	OMP	6.30989	0.940795	1.08724	0.865306	0.386871	NA
PIF1	8.18591	-0.552826	0.740114	-0.746948	0.455095	NA	PIF1	8.18591	0.940653	0.751399	1.25187	0.210618	0.714552
ARHGDIB	12.8047	-1.83926	0.718507	-2.55983	0.0104723	NA	ARHGDIB	12.8047	0.94064	0.666105	1.41215	0.157906	0.65253
UNC5B	457.773	0.562705	0.438941	1.28196	0.199857	0.562148	UNC5B	457.773	0.940457	0.440673	2.13414	0.0328315	0.343905
PTHLH	5.84429	-1.64061	1.04698	-1.56699	0.117118	NA	PTHLH	5.84429	0.939869	0.840369	1.1184	0.263396	NA
SLC6A6	1192.2	0.910045	0.198929	4.57473	4.76833e-06	0.00118732	SLC6A6	1192.2	0.938545	0.196829	4.76833	1.85757e-06	0.000350849
CCL20	212.429	1.64031	0.597824	2.7438	0.00607321	0.113502	CCL20	212.429	0.938129	0.563907	1.66363	0.0961874	0.547933
PLCL1	18.6624	0.335294	0.569742	0.588501	0.556196	0.840551	PLCL1	18.6624	0.936394	0.5422	1.72703	0.084163	0.521654
BZRAP1-AS1	0.378853	1.02463	3.95011	0.259393	0.795332	NA	BZRAP1-AS1	0.378853	0.936269	3.81122	0.245661	0.805945	NA
INHBC	0.401731	1.02463	3.87819	0.264203	0.791623	NA	INHBC	0.401731	0.935842	3.73664	0.25045	0.802239	NA
RP1	11.2671	1.37001	0.690924	1.98286	0.0473828	NA	RP1	11.2671	0.935612	0.519634	1.80052	0.0717781	0.489145
ITGB8	82.1377	0.693591	0.364325	1.90377	0.0569402	0.321404	ITGB8	82.1377	0.934543	0.331134	2.82225	0.00476877	0.113251
MFSD7	3.80146	0.955268	1.29033	0.74033	0.4591	NA	MFSD7	3.80146	0.934151	1.25241	0.745883	0.455738	NA
CHSY3	15.7037	-0.06974	0.504759	-0.138165	0.89011	0.966275	CHSY3	15.7037	0.933874	0.459752	2.03126	0.0422288	0.385254
PPM1H	52.6216	1.06982	0.331611	3.22613	0.00125475	0.0471076	PPM1H	52.6216	0.932472	0.288645	3.23051	0.00123569	0.0468829
TPD52	0.321476	0.0629043	4.85661	0.0129523	0.989666	NA	TPD52	0.321476	0.928799	4.74345	0.195807	0.844761	NA
DCAF13P3	8.15458	-0.262636	0.825349	-0.318212	0.750324	NA	DCAF13P3	8.15458	0.928006	0.872713	1.06336	0.28762	0.787843
UPP1	8.36252	2.09741	0.893154	2.34832	0.0188581	NA	UPP1	8.36252	0.927091	0.770887	1.20263	0.22912	0.733475
ARHGEF26	30.8765	0.5198	0.433904	1.19796	0.230933	0.603211	ARHGEF26	30.8765	0.927059	0.463656	1.99946	0.045559	0.400317
ANKRD52	1061.74	0.785511	0.145029	5.41622	6.08728e-08	3.86506e-05	ANKRD52	1061.74	0.926801	0.142329	6.51169	7.43119e-11	4.7278e-08
LOC100288814	1.89311	2.09657	1.87235	1.11976	0.262817	NA	LOC100288814	1.89311	0.926709	1.5234	0.608318	0.542976	NA
KLHL4	16.4132	0.436601	0.598771	0.729161	0.465903	0.78885	KLHL4	16.4132	0.924924	0.624736	1.4805	0.138739	0.62718
RAB24	2.3879	-0.370511	1.27129	-0.291446	0.77071	NA	RAB24	2.3879	0.924583	1.32564	0.697461	0.485515	NA
ACSL5	26.7392	0.258509	0.553185	0.46731	0.640278	0.876101	ACSL5	26.7392	0.924424	0.472182	1.95777	0.0502569	0.41868
DERL3	0.882973	0.76351	2.74991	0.277649	0.781282	NA	DERL3	0.882973	0.923771	2.47021	0.373964	0.708431	NA
MAN1A1	1063.23	0.164904	0.161292	1.02239	0.306596	0.674465	MAN1A1	1063.23	0.923282	0.156918	5.88383	4.0087e-09	1.61524e-06
CD55	24.6497	0.720142	0.461094	1.56181	0.118333	0.453893	CD55	24.6497	0.922833	0.429509	2.14858	0.0316681	0.341306
SCAND3	0.398509	-0.898887	4.38658	-0.204918	0.837636	NA	SCAND3	0.398509	0.92228	4.26054	0.21647	0.828621	NA
HGD	1.59348	0.0387263	1.69981	0.0227827	0.981824	NA	HGD	1.59348	0.922089	1.72185	0.535522	0.592289	NA
C1orf115	1.07131	0.0628717	2.79094	0.0225271	0.982028	NA	C1orf115	1.07131	0.921386	2.59107	0.3556	0.72214	NA
CARNS1	0.898029	3.22012	2.17628	1.47965	0.138968	NA	CARNS1	0.898029	0.918841	2.01354	0.456332	0.648151	NA
PGA4	0.784733	2.66407	2.73675	0.973442	0.330334	NA	PGA4	0.784733	0.916108	2.6778	0.342112	0.732267	NA
TMEM169	17.7971	0.641805	0.595184	1.07833	0.280886	0.653778	TMEM169	17.7971	0.916097	0.581329	1.57587	0.115056	0.588823
ABI3BP	10.1497	-1.25234	1.23294	-1.01574	0.309754	NA	ABI3BP	10.1497	0.91551	0.849203	1.07808	0.280997	0.783369
KRI1	10.9908	-0.162979	0.619031	-0.26328	0.792335	NA	KRI1	10.9908	0.914882	0.536789	1.70436	0.0883137	0.532473
ASGR1	2.66177	-2.80107	1.77201	-1.58073	0.113939	NA	ASGR1	2.66177	0.912317	1.62012	0.563116	0.573356	NA
C2orf15	1.57243	-0.0735646	1.92948	-0.0381266	0.969587	NA	C2orf15	1.57243	0.911406	1.98503	0.459139	0.646134	NA
CYB5R2	20.6923	0.781378	0.533207	1.46543	0.142803	0.491461	CYB5R2	20.6923	0.911287	0.483007	1.88669	0.0592015	0.455812
RPS6KA5	16.7652	0.634106	0.612142	1.03588	0.300258	0.670837	RPS6KA5	16.7652	0.910601	0.48254	1.8871	0.0591469	0.455812
ADAMTS3	93.6043	0.603515	0.358991	1.68114	0.0927353	0.405882	ADAMTS3	93.6043	0.910037	0.354095	2.57004	0.0101688	0.1751
PRSS21	5.28866	0.492	0.859359	0.572519	0.56697	NA	PRSS21	5.28866	0.910036	0.758219	1.20023	0.230051	NA
MRPL34	88.2143	1.05264	0.297763	3.53515	0.000407536	0.0229244	MRPL34	88.2143	0.909714	0.2954	3.0796	0.00207276	0.0669934
ANO1	39.0209	-0.395849	0.988082	-0.400623	0.688697	0.899304	ANO1	39.0209	0.909255	0.964256	0.94296	0.345701	0.827798
TNFRSF21	1791.6	0.336049	0.193642	1.73541	0.0826681	0.382956	TNFRSF21	1791.6	0.90886	0.192354	4.72495	2.30178e-06	0.000428059
PTPRE	49.72	1.01117	0.460898	2.1939	0.0282423	0.235401	PTPRE	49.72	0.908825	0.44948	2.02195	0.0431817	0.390997
LOC100129534	4.37821	0.165587	1.23267	0.134332	0.89314	NA	LOC100129534	4.37821	0.908694	1.16126	0.78251	0.433915	NA
PDGFB	98.3801	0.582361	0.812466	0.716782	0.473509	0.794807	PDGFB	98.3801	0.90766	0.800809	1.13343	0.257034	0.76269
LINC00167	3.8552	0.181993	0.94208	0.193182	0.846816	NA	LINC00167	3.8552	0.90762	0.962585	0.942899	0.345733	NA
PSPN	4.98966	0.406326	1.02421	0.396722	0.691572	NA	PSPN	4.98966	0.907406	0.989458	0.917074	0.359104	NA
ZNF469	31.2475	1.84677	0.41206	4.48181	7.40139e-06	0.00156512	ZNF469	31.2475	0.902572	0.429968	2.09916	0.0358025	0.361379
LOC100287177	7.16139	0.91927	0.707366	1.29957	0.193749	NA	LOC100287177	7.16139	0.901651	0.643446	1.40128	0.161129	0.656636
CYGB	1574	0.949772	0.352943	2.691	0.00712371	0.122999	CYGB	1574	0.901639	0.352411	2.55849	0.0105127	0.17848
MSANTD3	1615.31	0.730904	0.166344	4.39393	1.1132e-05	0.00212899	MSANTD3	1615.31	0.899752	0.165588	5.43367	5.52054e-08	1.71108e-05
CCDC120	5.30374	0.661863	0.976704	0.677649	0.497994	NA	CCDC120	5.30374	0.899493	0.971282	0.926089	0.3544	NA
GDF5	58.2041	-0.0305508	0.411163	-0.0743033	0.940769	0.983071	GDF5	58.2041	0.898881	0.361921	2.48364	0.0130048	0.202579
ALDH3A2	8.14184	-0.208469	0.779599	-0.267405	0.789158	NA	ALDH3A2	8.14184	0.898669	0.65666	1.36855	0.171141	0.671346
CNTN4	1.89681	0.112124	1.55366	0.0721677	0.942468	NA	CNTN4	1.89681	0.898066	1.37092	0.65508	0.512416	NA
ASB2	138.442	1.28511	0.405308	3.1707	0.00152071	0.051991	ASB2	138.442	0.896769	0.389493	2.3024	0.0213125	0.272232
CYP2J2	1.95737	-2.98957	1.78736	-1.67262	0.0944026	NA	CYP2J2	1.95737	0.895573	1.55935	0.574325	0.565748	NA
DUSP26	0.906015	-1.6925	2.38092	-0.71086	0.477171	NA	DUSP26	0.906015	0.89488	1.96108	0.456319	0.648161	NA
LOC100192204	5.44422	0.58892	0.814758	0.722816	0.469793	NA	LOC100192204	5.44422	0.894541	0.834399	1.07208	0.283685	NA
WWC1	55.5291	0.0678923	0.391425	0.173449	0.862298	0.955145	WWC1	55.5291	0.892891	0.337622	2.64465	0.00817757	0.153973
APOA1	0.678541	-1.79797	2.45181	-0.733326	0.46336	NA	APOA1	0.678541	0.891912	2.2994	0.387889	0.698098	NA
BDH1	41.6908	0.808475	0.453512	1.7827	0.0746355	0.362664	BDH1	41.6908	0.889949	0.426978	2.0843	0.0371333	0.368006
MT1F	5.57992	-0.617646	0.886669	-0.696591	0.486059	NA	MT1F	5.57992	0.888903	0.800477	1.11047	0.266798	NA
CDK16	4.9601	1.11899	1.03758	1.07846	0.28083	NA	CDK16	4.9601	0.888829	0.901205	0.986267	0.324002	NA
CXXC4	1.61633	3.19069	1.75416	1.81893	0.0689225	NA	CXXC4	1.61633	0.886664	1.88772	0.469702	0.638568	NA
PPP1R14A	15.4649	1.29686	0.688562	1.88343	0.0596418	0.328855	PPP1R14A	15.4649	0.886047	0.752397	1.17763	0.238943	0.742967
MPEG1	1.6205	2.92221	2.32237	1.25829	0.208289	NA	MPEG1	1.6205	0.88459	2.08263	0.424746	0.671022	NA
FLJ37035	0.704874	0.594655	2.17499	0.273405	0.784542	NA	FLJ37035	0.704874	0.883381	2.15014	0.410848	0.681184	NA
MAF	0.950736	-0.993625	2.23398	-0.444779	0.65648	NA	MAF	0.950736	0.883302	2.13745	0.41325	0.679423	NA
MYLK4	3.96149	-1.3449	1.07563	-1.25033	0.211178	NA	MYLK4	3.96149	0.882799	1.03764	0.850777	0.394893	NA
YOD1	142.793	0.4547	0.213703	2.12772	0.0333604	0.255356	YOD1	142.793	0.881505	0.206648	4.26574	1.99237e-05	0.00220952
SULT1C2	0.464404	1.02464	3.34936	0.30592	0.759666	NA	SULT1C2	0.464404	0.881191	3.18549	0.276626	0.782067	NA
CCR1	12.1177	1.17972	0.562649	2.09672	0.0360184	NA	CCR1	12.1177	0.881138	0.516024	1.70755	0.0877193	0.53044
G0S2	35.5953	1.36098	0.515013	2.64261	0.00822687	0.135169	G0S2	35.5953	0.880628	0.482794	1.82402	0.0681485	0.484007
FER1L6	95.2801	1.00448	0.635084	1.58164	0.113731	0.444608	FER1L6	95.2801	0.880104	0.62734	1.40291	0.160642	0.656636
CEND1	5.50124	1.21	0.752074	1.60889	0.107641	NA	CEND1	5.50124	0.879353	0.814555	1.07955	0.280343	NA
LOC100292680	17.2928	0.729133	0.538128	1.35494	0.175436	0.535498	LOC100292680	17.2928	0.879105	0.522354	1.68297	0.0923814	0.540255
OTX2-AS1	2.94965	2.40282	1.41125	1.70262	0.0886395	NA	OTX2-AS1	2.94965	0.87891	1.48346	0.592473	0.553534	NA
DNER	44.8891	-0.197444	0.593385	-0.332741	0.73933	0.916557	DNER	44.8891	0.878408	0.574754	1.52832	0.126433	0.60861
SOCS3	63.0727	1.69938	0.394277	4.31011	1.63173e-05	0.0028942	SOCS3	63.0727	0.877885	0.367714	2.38741	0.0169676	0.237665
C9orf171	0.44846	-1.80173	3.35744	-0.536638	0.591518	NA	C9orf171	0.44846	0.877824	3.25105	0.270013	0.787151	NA
NADK	3.50368	0.101116	1.07779	0.0938178	0.925254	NA	NADK	3.50368	0.877032	0.973296	0.901094	0.367538	NA
HES4	34.205	0.0151869	0.360843	0.0420873	0.966429	0.991113	HES4	34.205	0.876623	0.320154	2.73813	0.00617888	0.131036
ROBO4	450.421	1.10597	0.196811	5.61944	1.91579e-08	1.82303e-05	ROBO4	450.421	0.876239	0.189068	4.63451	3.57788e-06	0.000600686
AGFG1	3.45931	-0.834216	0.995894	-0.837656	0.402224	NA	AGFG1	3.45931	0.875662	0.956499	0.915487	0.359936	NA
GPNMB	1150.88	0.563892	0.278003	2.02837	0.0425227	0.281832	GPNMB	1150.88	0.875386	0.275895	3.1729	0.00150926	0.0544095
TIE1	5.9589	0.25911	0.901767	0.287336	0.773855	NA	TIE1	5.9589	0.87475	0.739136	1.18348	0.236621	NA
SLC2A9	1.99706	1.90767	1.6529	1.15414	0.248444	NA	SLC2A9	1.99706	0.872998	1.40446	0.621589	0.534212	NA
MUSTN1	1.77391	-1.37575	1.69998	-0.809275	0.418357	NA	MUSTN1	1.77391	0.87055	1.75267	0.496699	0.619401	NA
MEIG1	1.47387	-0.186342	1.93997	-0.0960541	0.923478	NA	MEIG1	1.47387	0.870429	1.85502	0.46923	0.638905	NA
ARHGEF16	0.438623	0.0628479	3.80939	0.0164982	0.986837	NA	ARHGEF16	0.438623	0.868721	3.6677	0.236857	0.812767	NA
JDP2	3.4729	-1.1418	1.27024	-0.898881	0.368716	NA	JDP2	3.4729	0.868636	1.05644	0.822232	0.410945	NA
PSCA	1.75057	-3.35157	1.99806	-1.67741	0.0934622	NA	PSCA	1.75057	0.867647	1.7657	0.491389	0.623152	NA
SEMA7A	6883.07	0.616257	0.21052	2.9273	0.00341915	0.0830708	SEMA7A	6883.07	0.866125	0.210311	4.1183	3.81679e-05	0.00352193
TNFAIP2	133.296	0.430382	0.236725	1.81807	0.0690539	0.350167	TNFAIP2	133.296	0.864634	0.219342	3.94194	8.08263e-05	0.00647039
CHRM4	5.26845	-0.973672	0.819465	-1.18818	0.234762	NA	CHRM4	5.26845	0.864426	0.815742	1.05968	0.28929	NA
CSF2	1525.31	1.34474	0.456083	2.94846	0.0031936	0.0799475	CSF2	1525.31	0.863546	0.445712	1.93745	0.0526901	0.429479
C15orf48	73.5239	0.552973	0.661454	0.835997	0.403157	0.749505	C15orf48	73.5239	0.863429	0.634005	1.36186	0.173241	0.672923
DEF8	3.95645	0.112462	1.05173	0.106931	0.914844	NA	DEF8	3.95645	0.862649	0.959328	0.899222	0.368534	NA
ALDH8A1	1.34068	2.03516	1.9649	1.03575	0.300317	NA	ALDH8A1	1.34068	0.862316	1.82422	0.472703	0.636425	NA
NKD2	124.66	0.839403	0.288143	2.91315	0.00357804	0.0852543	NKD2	124.66	0.861793	0.2719	3.16953	0.00152687	0.054445
GLYCTK	71.4623	-0.0348525	0.299492	-0.116372	0.907358	0.972647	GLYCTK	71.4623	0.861037	0.292296	2.94576	0.00322157	0.0889021
TIGD6	18.9944	0.975822	0.484804	2.01282	0.0441338	0.284726	TIGD6	18.9944	0.860663	0.479472	1.79502	0.0726501	0.490338
ERVMER34-1	1.69089	-0.069861	1.75417	-0.0398257	0.968232	NA	ERVMER34-1	1.69089	0.859765	1.98112	0.433981	0.664303	NA
MREG	70.1235	0.72692	0.359559	2.0217	0.0432076	0.283723	MREG	70.1235	0.859574	0.342225	2.51172	0.0120144	0.19399
ASB9P1	1.84736	-0.475554	1.71108	-0.277927	0.781068	NA	ASB9P1	1.84736	0.859417	1.95833	0.438852	0.660769	NA
TRIM36	29.5772	0.917746	0.488349	1.87928	0.0602058	0.330259	TRIM36	29.5772	0.859091	0.410583	2.09237	0.0364055	0.365203
VSTM2L	1.84726	-0.214951	1.53364	-0.140157	0.888536	NA	VSTM2L	1.84726	0.858815	1.51577	0.566586	0.570995	NA
DOCK9	327.86	0.690039	0.266557	2.58871	0.00963375	0.145706	DOCK9	327.86	0.858515	0.262828	3.26646	0.00108901	0.042602
GGACT	3.53533	1.8307	1.18845	1.54041	0.123461	NA	GGACT	3.53533	0.857858	1.10936	0.773287	0.439352	NA
CCR7	1.97635	0.0616719	1.53644	0.0401394	0.967982	NA	CCR7	1.97635	0.857372	1.14771	0.747027	0.455047	NA
NPPA	1.62338	0.231193	1.68216	0.137438	0.890684	NA	NPPA	1.62338	0.856673	1.97278	0.434245	0.66411	NA
UNC13D	0.881175	0.0880982	1.93189	0.0456021	0.963627	NA	UNC13D	0.881175	0.855845	2.02141	0.423391	0.67201	NA
DNM1P46	3.2506	-0.695792	1.25356	-0.555054	0.578858	NA	DNM1P46	3.2506	0.855802	1.05374	0.812158	0.416701	NA
MAP6	10.3544	0.151907	0.724839	0.209574	0.834	NA	MAP6	10.3544	0.854666	0.696348	1.22736	0.219689	0.726459
DNASE1L2	3.99478	-0.196468	0.991086	-0.198235	0.842861	NA	DNASE1L2	3.99478	0.853759	1.03259	0.826815	0.408342	NA
KIAA2018	2.43351	0.12756	1.2296	0.103741	0.917375	NA	KIAA2018	2.43351	0.8534	1.67871	0.508368	0.611195	NA
ASB9	0.733055	-0.265796	2.7681	-0.0960209	0.923504	NA	ASB9	0.733055	0.853102	2.68887	0.317272	0.751037	NA
AZGP1	0.310757	0.0628837	4.1374	0.0151989	0.987874	NA	AZGP1	0.310757	0.853019	4.00788	0.212835	0.831455	NA
LOC255512	4.63992	-0.719352	0.881356	-0.816188	0.414393	NA	LOC255512	4.63992	0.852227	0.828424	1.02873	0.303605	NA
MAP7	83.2989	-0.0185307	0.329698	-0.0562052	0.955178	0.987762	MAP7	83.2989	0.852087	0.28799	2.95874	0.00308902	0.0867911
HLCS	36.014	0.0785995	0.345954	0.227197	0.820271	0.941185	HLCS	36.014	0.850703	0.323276	2.63151	0.00850076	0.158019
LYPD3	36.1548	0.283581	0.570277	0.497268	0.619	0.867762	LYPD3	36.1548	0.850417	0.577644	1.47222	0.140962	0.631321
S100A10	344.968	0.607312	0.163531	3.71375	0.00020421	0.0142777	S100A10	344.968	0.850353	0.162143	5.24447	1.56734e-07	4.1834e-05
KLHL29	23.551	1.50709	0.583138	2.58444	0.00975366	0.146429	KLHL29	23.551	0.849527	0.528483	1.60748	0.107949	0.575911
LRRC48	3.26039	-0.702197	1.03484	-0.678554	0.497421	NA	LRRC48	3.26039	0.846672	1.02903	0.822788	0.410629	NA
NCOA4	11.0937	1.14422	0.64814	1.76539	0.0774978	NA	NCOA4	11.0937	0.845788	0.627748	1.34734	0.177872	0.679556
PCDH1	14.0103	0.799376	0.746426	1.07094	0.284197	NA	PCDH1	14.0103	0.845139	0.676418	1.24943	0.211507	0.715556
FABP3	82.1534	0.557472	0.397523	1.40237	0.160806	0.515101	FABP3	82.1534	0.8451	0.424069	1.99283	0.0462796	0.401311
ACCS	3.80587	0.283262	1.11956	0.253011	0.800259	NA	ACCS	3.80587	0.842611	1.14745	0.734332	0.462746	NA
PARP9	17.9042	0.704896	0.566409	1.2445	0.213316	0.581042	PARP9	17.9042	0.842485	0.57426	1.46708	0.142355	0.63396
HAVCR2	5.3148	-0.0180204	1.40591	-0.0128176	0.989773	NA	HAVCR2	5.3148	0.842171	1.10056	0.76522	0.444141	NA
BHMT2	21.2138	0.8027	0.56238	1.42733	0.153486	0.506694	BHMT2	21.2138	0.840081	0.555376	1.51263	0.130373	0.615122
MAP7D2	4.12553	-0.782109	1.01036	-0.774086	0.43888	NA	MAP7D2	4.12553	0.839574	0.949167	0.884539	0.376406	NA
ANK2	1.18303	0.0628491	2.15613	0.029149	0.976746	NA	ANK2	1.18303	0.839176	1.65693	0.506463	0.612531	NA
INMT	1185.93	1.18395	0.494992	2.39185	0.0167638	0.186575	INMT	1185.93	0.838295	0.494135	1.69649	0.0897931	0.534689
SHF	0.800748	1.02464	2.73259	0.374971	0.707682	NA	SHF	0.800748	0.836513	2.53847	0.329535	0.741752	NA
SGCZ	8.53675	-0.526263	0.71381	-0.737259	0.460965	NA	SGCZ	8.53675	0.8358	0.942883	0.88643	0.375386	0.846106
SDHAP3	5.25359	-0.622484	0.876306	-0.71035	0.477487	NA	SDHAP3	5.25359	0.834377	0.905475	0.921479	0.3568	NA
DNAJC6	5.14995	0.274196	1.10207	0.2488	0.803516	NA	DNAJC6	5.14995	0.833589	1.02145	0.816084	0.414452	NA
NRGN	46.7688	0.391516	0.35934	1.08954	0.275915	0.648061	NRGN	46.7688	0.832704	0.409034	2.03578	0.0417725	0.384304
CXCL2	119.832	1.34509	0.761375	1.76666	0.0772848	0.36879	CXCL2	119.832	0.831792	0.728807	1.14131	0.253743	0.758295
RPH3AL	5.25659	0.862464	0.87592	0.984638	0.324802	NA	RPH3AL	5.25659	0.831134	0.819223	1.01454	0.310325	NA
PDE7A	142.587	0.708937	0.182491	3.88477	0.000102427	0.00892834	PDE7A	142.587	0.830547	0.184967	4.49023	7.11458e-06	0.00107499
QPCT	347.367	1.33601	0.220081	6.07054	1.27484e-09	2.42624e-06	QPCT	347.367	0.829329	0.194827	4.25674	2.07425e-05	0.00225888
ADAMTS7	353.917	0.23867	0.253339	0.942097	0.346143	0.705319	ADAMTS7	353.917	0.82764	0.247136	3.34892	0.000811258	0.0346203
NPIP	20.5071	-0.438027	0.564016	-0.776622	0.437382	0.774222	NPIP	20.5071	0.826789	0.581141	1.4227	0.154823	0.648701
SERPINB10	1.70491	0.639395	1.47621	0.433132	0.664919	NA	SERPINB10	1.70491	0.826113	1.37918	0.59899	0.549179	NA
WASH5P	2.45898	-0.779918	1.31517	-0.593019	0.553169	NA	WASH5P	2.45898	0.824601	1.27898	0.644733	0.519101	NA
PDLIM2	7.73615	1.43182	0.935003	1.53135	0.125683	NA	PDLIM2	7.73615	0.824036	0.881592	0.934713	0.349936	0.830753
JPX	2.44656	-0.621003	1.69433	-0.366518	0.713979	NA	JPX	2.44656	0.822175	1.42616	0.576494	0.564282	NA
ARHGAP25	116.913	0.768908	0.556964	1.38053	0.167422	0.523779	ARHGAP25	116.913	0.820684	0.54037	1.51875	0.128827	0.611648
MANEAL	6.30601	0.911897	0.820095	1.11194	0.266163	NA	MANEAL	6.30601	0.820463	0.780784	1.05082	0.293341	NA
ARHGAP9	1.62507	-0.831958	1.96015	-0.424436	0.671248	NA	ARHGAP9	1.62507	0.819871	1.35974	0.602962	0.546534	NA
SYP	1.13086	0.621016	2.03875	0.304607	0.760666	NA	SYP	1.13086	0.819143	2.25302	0.363575	0.716175	NA
FLJ35390	3.57854	-1.8474	1.06419	-1.73597	0.0825692	NA	FLJ35390	3.57854	0.818884	1.00996	0.810808	0.417476	NA
GCH1	21.7498	1.19337	0.656274	1.8184	0.0690025	0.350167	GCH1	21.7498	0.818456	0.59741	1.37001	0.170685	0.671191
NUP210	2.5797	-0.63479	1.60812	-0.39474	0.693034	NA	NUP210	2.5797	0.817853	1.39711	0.58539	0.558285	NA
ADAM12	128.929	1.05666	0.346058	3.05343	0.00226244	0.0660737	ADAM12	128.929	0.817075	0.328482	2.48743	0.0128672	0.201244
CDK5R2	1.53138	-0.185956	2.1537	-0.0863426	0.931194	NA	CDK5R2	1.53138	0.816772	1.7903	0.45622	0.648232	NA
THBD	60.5407	0.87698	0.525983	1.66732	0.0954517	0.410793	THBD	60.5407	0.816341	0.497871	1.63966	0.101075	0.559929
PARP12	48.4335	-0.014154	0.368287	-0.0384319	0.969343	0.991342	PARP12	48.4335	0.815242	0.346353	2.35379	0.0185831	0.250148
TG	23.7804	0.536542	0.445369	1.20471	0.228315	0.60037	TG	23.7804	0.81517	0.40366	2.01945	0.0434409	0.391641
APCDD1L	435.973	1.24225	0.506981	2.4503	0.0142739	0.175802	APCDD1L	435.973	0.813755	0.50716	1.60453	0.108597	0.576259
ARG2	13.8675	-0.541151	0.58741	-0.92125	0.35692	NA	ARG2	13.8675	0.811735	0.557805	1.45523	0.145605	0.638865
DIRC3	1.17177	-0.734206	1.79449	-0.409144	0.682434	NA	DIRC3	1.17177	0.811207	2.03293	0.399033	0.689869	NA
SHC2	25.2733	-0.421829	0.501629	-0.840918	0.400394	0.747253	SHC2	25.2733	0.809165	0.441792	1.83155	0.0670185	0.481282
TWIST2	15.8879	0.940538	0.60428	1.55646	0.119598	0.456542	TWIST2	15.8879	0.808694	0.607987	1.33012	0.18348	0.683485
EVI2B	3.13517	-2.33424	1.36183	-1.71404	0.0865216	NA	EVI2B	3.13517	0.80673	1.72975	0.466387	0.640939	NA
C15orf59	9.47084	-0.364754	0.677834	-0.538117	0.590496	NA	C15orf59	9.47084	0.806113	0.639461	1.26061	0.207449	0.711387
UHMK1	1255.24	0.837364	0.195884	4.2748	1.9131e-05	0.00307686	UHMK1	1255.24	0.806075	0.195238	4.12868	3.64847e-05	0.00341881
KIF5C	0.632076	-0.832282	2.86257	-0.290747	0.771245	NA	KIF5C	0.632076	0.805978	2.7443	0.293692	0.768993	NA
BCL2A1	69.8933	0.933852	0.723127	1.29141	0.196562	0.55862	BCL2A1	69.8933	0.80568	0.705253	1.1424	0.253289	0.757485
CLDN7	3.81895	-1.36681	1.17439	-1.16384	0.244488	NA	CLDN7	3.81895	0.805472	1.28219	0.6282	0.529873	NA
RHNO1	2.90045	-2.53942	1.32277	-1.91978	0.0548855	NA	RHNO1	2.90045	0.804462	1.33574	0.60226	0.547001	NA
MAPK8IP2	7.9953	-1.24021	0.890514	-1.39269	0.163715	NA	MAPK8IP2	7.9953	0.802725	0.748395	1.0726	0.283453	0.784601
DNAH1	8.64964	1.04525	0.988137	1.0578	0.290149	NA	DNAH1	8.64964	0.801425	1.069	0.749699	0.453436	0.88022
OAZ1	7028.85	0.247641	0.207342	1.19436	0.232338	0.604516	OAZ1	7028.85	0.800876	0.207383	3.86182	0.000112545	0.00804712
KIAA1045	1.20803	0.0628588	2.33705	0.0268966	0.978542	NA	KIAA1045	1.20803	0.800711	1.76747	0.453027	0.65053	NA
GLDC	61.2285	0.719095	0.282016	2.54984	0.0107772	0.154071	GLDC	61.2285	0.797409	0.260538	3.06062	0.00220881	0.0692182
C19orf70	33.1758	0.313706	0.490779	0.639201	0.522692	0.823458	C19orf70	33.1758	0.797329	0.464526	1.71644	0.0860824	0.528559
KCNH6	60.7264	0.69022	0.505495	1.36544	0.172116	0.530471	KCNH6	60.7264	0.795747	0.462586	1.72021	0.0853935	0.526115
UCP3	1.12469	-0.0703475	1.87669	-0.0374849	0.970098	NA	UCP3	1.12469	0.795226	2.08526	0.381356	0.702939	NA
C10orf67	5.06432	-0.141081	0.862448	-0.163582	0.87006	NA	C10orf67	5.06432	0.79511	0.813704	0.977149	0.328495	NA
MMP3	787.905	1.10778	0.736334	1.50445	0.132464	0.480229	MMP3	787.905	0.794514	0.733862	1.08265	0.278965	0.782097
PTCHD1	2.49081	-1.02037	1.89531	-0.538365	0.590325	NA	PTCHD1	2.49081	0.794375	1.46918	0.540692	0.58872	NA
WNK2	1.59571	-0.0189396	1.39315	-0.0135948	0.989153	NA	WNK2	1.59571	0.793362	1.78458	0.444566	0.656633	NA
SNHG10	7.0111	1.1551	0.810387	1.42536	0.154052	NA	SNHG10	7.0111	0.792818	0.872881	0.908278	0.363732	NA
DENND1B	53.307	0.37315	0.331254	1.12648	0.259963	0.632675	DENND1B	53.307	0.792528	0.319835	2.47793	0.0132147	0.203822
GRAMD4	7.44157	1.14409	0.742665	1.54052	0.123433	NA	GRAMD4	7.44157	0.792013	0.743326	1.0655	0.286651	0.786802
RPS24	4.47878	0.542565	0.968004	0.560499	0.575139	NA	RPS24	4.47878	0.790823	0.941632	0.839843	0.400996	NA
OASL	1.07151	-0.0509001	2.09452	-0.0243015	0.980612	NA	OASL	1.07151	0.79055	2.2305	0.354427	0.723019	NA
STAG2	110.999	0.901648	0.217275	4.1498	3.3277e-05	0.00444315	STAG2	110.999	0.790002	0.219969	3.59142	0.000328881	0.0179221
PLEKHA3	414.975	0.967484	0.176935	5.46802	4.55088e-08	3.46443e-05	PLEKHA3	414.975	0.788901	0.172998	4.56016	5.11136e-06	0.000834855
SAPCD1	1.71185	1.04296	1.68025	0.620716	0.534787	NA	SAPCD1	1.71185	0.788635	1.88523	0.418322	0.675712	NA
DOCK11	222.798	0.356652	0.198005	1.80123	0.0716668	0.356896	DOCK11	222.798	0.788595	0.193795	4.06921	4.7172e-05	0.00431981
KIT	19.73	-0.940125	0.770848	-1.2196	0.222617	0.593094	KIT	19.73	0.788567	0.709756	1.11104	0.266551	0.771384
LDHAL6B	5.70037	-0.272393	0.803175	-0.339146	0.7345	NA	LDHAL6B	5.70037	0.787466	0.837904	0.939805	0.347318	NA
PLEKHG3	33.7949	0.439111	0.422012	1.04052	0.2981	0.66909	PLEKHG3	33.7949	0.786098	0.42489	1.85012	0.0642962	0.473333
PRLR	12.4187	-0.4721	0.570687	-0.827247	0.408097	NA	PRLR	12.4187	0.784393	0.557819	1.40618	0.159671	0.655726
CASP1	189.528	0.321606	0.215535	1.49213	0.135664	0.484564	CASP1	189.528	0.783439	0.221717	3.53352	0.00041007	0.021024
ZG16B	26.0602	1.04345	0.494519	2.11004	0.0348551	0.259122	ZG16B	26.0602	0.783323	0.423058	1.85157	0.0640871	0.472798
SEPP1	1.54659	-1.79382	2.15936	-0.830716	0.406134	NA	SEPP1	1.54659	0.782749	1.99706	0.391952	0.695094	NA
SYNC	118.031	-0.396138	0.320843	-1.23468	0.216949	0.585799	SYNC	118.031	0.782634	0.287713	2.72019	0.00652445	0.135665
ADCY8	1.09974	-0.747522	2.13595	-0.349972	0.72636	NA	ADCY8	1.09974	0.782345	1.66559	0.469711	0.638562	NA
PDE4D	15.2074	1.43971	0.514231	2.79973	0.00511454	0.101645	PDE4D	15.2074	0.78224	0.462925	1.68978	0.0910707	0.536512
ACOT11	27.0282	-0.15591	0.423284	-0.368335	0.712623	0.907472	ACOT11	27.0282	0.781124	0.454007	1.72051	0.0853395	0.52605
CPEB1	55.9994	0.688347	0.333308	2.0652	0.0389044	0.271049	CPEB1	55.9994	0.780896	0.340685	2.29213	0.0218979	0.278341
TM6SF1	24.7353	0.58626	0.613645	0.955373	0.339389	0.699404	TM6SF1	24.7353	0.778229	0.577944	1.34655	0.178126	0.680063
BMPER	91.1101	0.393149	0.279069	1.40879	0.158897	0.513334	BMPER	91.1101	0.776627	0.255109	3.04429	0.00233229	0.0715551
TMEM251	72.223	0.352031	0.371075	0.948679	0.342784	0.702611	TMEM251	72.223	0.775112	0.368975	2.10072	0.0356658	0.360777
KCNK1	4.72021	0.125653	1.11067	0.113133	0.909925	NA	KCNK1	4.72021	0.772405	1.06505	0.725227	0.468313	NA
SLCO2B1	35.1874	1.4446	0.709448	2.03624	0.0417266	0.27962	SLCO2B1	35.1874	0.772231	0.539953	1.43018	0.152665	0.64645
BATF3	25.0201	0.042158	0.464399	0.0907796	0.927668	0.98033	BATF3	25.0201	0.772219	0.45392	1.70122	0.0889012	0.533072
PDAP1	148.154	0.591998	0.231826	2.55363	0.0106606	0.15305	PDAP1	148.154	0.772134	0.223262	3.45843	0.000543342	0.025656
ZNF367	35.785	-1.45652	0.657687	-2.21461	0.0267869	0.230048	ZNF367	35.785	0.771621	0.65068	1.18587	0.235675	0.740919
NACA	3.37068	1.65779	1.34055	1.23664	0.21622	NA	NACA	3.37068	0.770904	1.08911	0.707828	0.479052	NA
GP5	0.520528	1.02464	3.63461	0.281911	0.778012	NA	GP5	0.520528	0.770789	3.40921	0.22609	0.821131	NA
DLK2	7.44186	-0.078087	0.722061	-0.108145	0.913881	NA	DLK2	7.44186	0.770163	0.810203	0.95058	0.341817	0.826791
RPL14	249.74	0.478253	0.214675	2.2278	0.0258938	0.225711	RPL14	249.74	0.768164	0.21185	3.62598	0.000287864	0.0164915
MSX1	32.8613	0.21125	0.408644	0.516954	0.605189	0.861677	MSX1	32.8613	0.767818	0.401757	1.91115	0.055985	0.444936
CXXC5	408.22	0.98561	0.278328	3.54118	0.000398342	0.0226459	CXXC5	408.22	0.767677	0.27799	2.76152	0.00575325	0.125988
CDCA4	39.1548	0.385226	0.351629	1.09555	0.273277	0.644932	CDCA4	39.1548	0.766791	0.342544	2.23852	0.0251873	0.302048
ZNF812	0.650129	-2.83189	2.7216	-1.04053	0.298095	NA	ZNF812	0.650129	0.766476	2.6965	0.284248	0.77622	NA
MAP4K1	0.49379	-2.33809	3.19129	-0.732646	0.463774	NA	MAP4K1	0.49379	0.766078	3.13781	0.244144	0.807119	NA
DLL1	3.1012	-0.387715	1.39343	-0.278245	0.780825	NA	DLL1	3.1012	0.766014	1.28134	0.597823	0.549958	NA
PLEK2	63.9604	0.505103	0.318982	1.58348	0.113311	0.444079	PLEK2	63.9604	0.76352	0.288475	2.64675	0.00812701	0.153259
IFRD1	13.5261	0.461239	0.621014	0.742719	0.457652	NA	IFRD1	13.5261	0.762126	0.708157	1.07621	0.281834	0.783778
LCE2A	1224.02	0.737812	0.230107	3.20638	0.00134415	0.0482669	LCE2A	1224.02	0.761975	0.228762	3.33087	0.000865747	0.0360867
USP32P1	2.3016	-0.148591	1.63697	-0.0907723	0.927674	NA	USP32P1	2.3016	0.761557	1.62938	0.467392	0.64022	NA
TNIP1	4015.71	0.544693	0.154354	3.52885	0.000417368	0.0232309	TNIP1	4015.71	0.760893	0.152559	4.98755	6.11513e-07	0.000134399
TBX4	1.69737	2.86955	1.8667	1.53724	0.124235	NA	TBX4	1.69737	0.759839	1.89579	0.400803	0.688565	NA
OR10A4	1.58586	2.57731	1.88381	1.36813	0.171271	NA	OR10A4	1.58586	0.759804	1.89632	0.400673	0.688661	NA
RAB27B	154.923	0.625611	0.226324	2.76422	0.00570583	0.109147	RAB27B	154.923	0.75975	0.214381	3.54393	0.000394216	0.0209004
RPL13AP3	0.296826	0.0628842	4.18951	0.0150099	0.988024	NA	RPL13AP3	0.296826	0.758299	4.06738	0.186434	0.852104	NA
RAB31	1194.14	0.397075	0.222141	1.7875	0.0738575	0.360511	RAB31	1194.14	0.758278	0.219489	3.45475	0.0005508	0.0257071
PRPF3	118.156	0.609233	0.25522	2.38709	0.0169824	0.188823	PRPF3	118.156	0.75731	0.250716	3.02059	0.00252283	0.0755703
TMEM223	126.52	0.644623	0.275306	2.34148	0.0192075	0.199108	TMEM223	126.52	0.756821	0.277789	2.72444	0.00644097	0.134937
LOC100132111	8.5359	-0.885756	0.795383	-1.11362	0.265441	NA	LOC100132111	8.5359	0.755246	0.729322	1.03554	0.300415	0.799993
PTGDS	53.2411	1.85889	0.460207	4.03925	5.36226e-05	0.00606254	PTGDS	53.2411	0.754011	0.38496	1.95867	0.0501512	0.418088
FYN	88.8619	-0.0651218	0.32469	-0.200566	0.841038	0.948583	FYN	88.8619	0.754005	0.292145	2.58093	0.00985348	0.17138
DEPDC4	9.80933	-0.199434	0.720136	-0.276939	0.781827	NA	DEPDC4	9.80933	0.753043	0.730047	1.0315	0.302307	0.799993
RHOBTB1	156.128	0.567957	0.226667	2.50568	0.0122215	0.164185	RHOBTB1	156.128	0.752981	0.216488	3.47817	0.000504843	0.0244347
C11orf94	2.99155	-1.21682	1.34949	-0.901688	0.367223	NA	C11orf94	2.99155	0.752449	1.16957	0.643355	0.519994	NA
ALLC	2.07256	3.99757	1.72971	2.31113	0.0208259	NA	ALLC	2.07256	0.750822	1.30799	0.574025	0.565951	NA
C8orf37	14.0995	-0.798145	0.587549	-1.35843	0.174327	NA	C8orf37	14.0995	0.750679	0.559973	1.34056	0.180063	0.680752
IGFBP3	791.83	0.0639842	0.27112	0.235999	0.813433	0.940236	IGFBP3	791.83	0.748916	0.265653	2.81915	0.00481505	0.113903
PRRG2	1.91397	1.03231	1.43012	0.721831	0.470398	NA	PRRG2	1.91397	0.747324	1.39886	0.534238	0.593177	NA
DDIT4L	183.751	0.453947	0.286904	1.58223	0.113598	0.444541	DDIT4L	183.751	0.746793	0.277991	2.68639	0.00722287	0.143131
RAB3IL1	43.1113	0.687009	0.421598	1.62953	0.1032	0.42504	RAB3IL1	43.1113	0.744253	0.441424	1.68603	0.0917906	0.539671
DOHH	206.692	0.733672	0.20857	3.51762	0.000435429	0.0237902	DOHH	206.692	0.744026	0.206084	3.6103	0.000305838	0.0170367
ASRGL1	1.45378	-0.737618	2.27015	-0.32492	0.745242	NA	ASRGL1	1.45378	0.742472	1.77796	0.417599	0.67624	NA
KAT8	78.3284	-0.264845	0.262253	-1.00988	0.312551	0.676848	KAT8	78.3284	0.741939	0.269482	2.75321	0.00590147	0.127586
VHL	245.439	0.492346	0.240023	2.05125	0.0402429	0.275152	VHL	245.439	0.740339	0.235963	3.13753	0.00170381	0.0583445
FLJ22447	0.96299	2.12019	2.29004	0.92583	0.354535	NA	FLJ22447	0.96299	0.740195	2.13834	0.346154	0.729227	NA
KIAA1324L	5.15034	-1.49054	0.951473	-1.56656	0.117218	NA	KIAA1324L	5.15034	0.740108	0.876677	0.84422	0.398546	NA
LOC283683	1.22079	-0.372996	1.85562	-0.201009	0.840691	NA	LOC283683	1.22079	0.739907	1.8462	0.400772	0.688588	NA
SFTA1P	3.77657	-1.40757	1.55727	-0.903866	0.366067	NA	SFTA1P	3.77657	0.739585	1.31662	0.561731	0.574299	NA
FAM222A	9.01701	0.677324	0.736595	0.919533	0.357817	NA	FAM222A	9.01701	0.739565	0.681165	1.08573	0.277596	0.782097
ZSCAN5A	23.8751	0.0526004	0.398415	0.132024	0.894965	0.967995	ZSCAN5A	23.8751	0.739477	0.411305	1.79788	0.0721964	0.489145
CPEB3	5.80874	0.771451	0.858647	0.898449	0.368946	NA	CPEB3	5.80874	0.738089	0.795318	0.928042	0.353386	NA
SOX8	1.84211	0.0697813	1.46627	0.0475909	0.962042	NA	SOX8	1.84211	0.73771	1.36036	0.54229	0.587619	NA
AURKA	29.507	-0.783752	0.486422	-1.61126	0.107123	0.433293	AURKA	29.507	0.737002	0.539892	1.36509	0.172224	0.671346
SGCG	21.6411	0.180297	0.48612	0.370889	0.71072	0.907449	SGCG	21.6411	0.736745	0.408429	1.80385	0.0712543	0.489145
TSNARE1	10.4894	-0.602761	0.693526	-0.869126	0.384778	NA	TSNARE1	10.4894	0.735532	0.635024	1.15828	0.246752	0.74972
ARHGAP22	1571.29	0.683596	0.17277	3.95669	7.59957e-05	0.00732735	ARHGAP22	1571.29	0.734967	0.172048	4.27186	1.93846e-05	0.00218067
ZCCHC10	149.964	0.271887	0.212018	1.28238	0.19971	0.562115	ZCCHC10	149.964	0.734959	0.206786	3.55421	0.000379122	0.020278
LOC100133612	3.01381	0.0664971	1.24749	0.0533047	0.957489	NA	LOC100133612	3.01381	0.734348	1.22714	0.598424	0.549557	NA
ZNF799	1.98853	-2.9498	1.73517	-1.70001	0.0891285	NA	ZNF799	1.98853	0.733653	1.44744	0.506861	0.612252	NA
S100A4	199.706	0.135708	0.322645	0.420611	0.674039	0.892079	S100A4	199.706	0.732923	0.320795	2.28471	0.0223298	0.281756
PRR5L	104.235	0.394267	0.334067	1.18021	0.237918	0.609282	PRR5L	104.235	0.732441	0.330574	2.21566	0.0267148	0.310509
CSPG4	1048.07	0.213667	0.14152	1.5098	0.131093	0.478107	CSPG4	1048.07	0.731805	0.140483	5.20919	1.89663e-07	4.64862e-05
COMMD7	27.6926	0.273412	0.438593	0.623385	0.533032	0.829496	COMMD7	27.6926	0.730912	0.423749	1.72487	0.0845508	0.523055
DDX11L9	4.30078	0.0556736	1.06974	0.052044	0.958494	NA	DDX11L9	4.30078	0.730612	0.973703	0.750343	0.453048	NA
TMCC3	33.3423	1.06283	0.418908	2.53715	0.0111758	0.156739	TMCC3	33.3423	0.729474	0.365758	1.99442	0.0461065	0.4013
BAMBI	163.062	0.367334	0.232354	1.58092	0.113897	0.444709	BAMBI	163.062	0.729369	0.226664	3.21784	0.00129162	0.0484878
PAQR3	280.843	0.387513	0.229668	1.68728	0.0915497	0.403143	PAQR3	280.843	0.728782	0.225618	3.23016	0.00123723	0.0468829
LCAT	9.62997	0.279559	0.670375	0.417019	0.676665	NA	LCAT	9.62997	0.728308	0.60197	1.20988	0.226327	0.731116
FAM100B	1525.78	0.745903	0.163105	4.57314	4.80466e-06	0.00118732	FAM100B	1525.78	0.726967	0.16072	4.52318	6.09164e-06	0.000944048
CTSS	269.137	0.515774	0.325503	1.58455	0.11307	0.443879	CTSS	269.137	0.725104	0.303186	2.39161	0.0167747	0.235781
OCIAD2	156.084	-0.0668767	0.329355	-0.203054	0.839093	0.948103	OCIAD2	156.084	0.72482	0.325936	2.22381	0.0261614	0.308439
ICK	250.808	0.957468	0.179458	5.33534	9.53681e-08	5.44504e-05	ICK	250.808	0.723471	0.178041	4.06351	4.83404e-05	0.00439353
FLJ45445	13.9779	0.416082	0.531964	0.782161	0.43412	NA	FLJ45445	13.9779	0.722225	0.502017	1.43865	0.150251	0.6453
ARL6IP6	266.378	0.178963	0.231316	0.773674	0.439123	0.775046	ARL6IP6	266.378	0.722176	0.230317	3.13557	0.00171521	0.0584043
RENBP	24.9025	0.857749	0.516715	1.66	0.0969139	0.414635	RENBP	24.9025	0.721419	0.49138	1.46815	0.142064	0.63396
CDRT15	6.54455	0.673887	0.902231	0.746912	0.455117	NA	CDRT15	6.54455	0.7204	0.890884	0.808635	0.418725	NA
VWF	1.74722	0.993563	2.00742	0.494946	0.620638	NA	VWF	1.74722	0.718078	1.93822	0.370483	0.711023	NA
CELF2	10.662	-0.330731	0.824276	-0.401238	0.688245	NA	CELF2	10.662	0.717262	0.698387	1.02703	0.304408	0.802477
FAM180A	97.7103	0.0160206	0.372134	0.0430506	0.965661	0.991113	FAM180A	97.7103	0.715702	0.371952	1.92418	0.0543323	0.436745
CNTF	4.98459	0.488278	0.892878	0.546859	0.584476	NA	CNTF	4.98459	0.714895	0.965999	0.740058	0.459265	NA
HTATIP2	22.1825	1.75431	0.521198	3.36592	0.000762889	0.0352659	HTATIP2	22.1825	0.714656	0.517791	1.3802	0.167525	0.664974
HECW2	59.3578	0.271355	0.328542	0.825935	0.408841	0.754088	HECW2	59.3578	0.71396	0.300751	2.37392	0.0176004	0.243147
TMTC4	43.4847	0.342188	0.314072	1.08952	0.275925	0.648061	TMTC4	43.4847	0.712884	0.313371	2.27489	0.0229124	0.286122
IER2	0.44665	0.0628435	3.38866	0.0185452	0.985204	NA	IER2	0.44665	0.709647	3.24032	0.219005	0.826646	NA
ELF2	28.8744	0.812815	0.511972	1.58762	0.112373	0.443216	ELF2	28.8744	0.709471	0.502958	1.4106	0.158363	0.652898
NEK7	508.866	0.690708	0.131239	5.26296	1.41757e-07	7.70818e-05	NEK7	508.866	0.708237	0.129429	5.47203	4.44914e-08	1.45355e-05
LOC100506083	1.80165	-0.0850151	1.69788	-0.0500714	0.960066	NA	LOC100506083	1.80165	0.707839	1.72021	0.411484	0.680718	NA
FAM84B	9.78761	2.31129	0.774035	2.98602	0.00282631	NA	FAM84B	9.78761	0.707793	0.560062	1.26378	0.20631	0.70869
PLCH2	5.74506	-0.0233368	0.930923	-0.0250684	0.98	NA	PLCH2	5.74506	0.706822	0.84835	0.833172	0.404748	NA
TRIM9	3.25639	2.92773	1.36092	2.15129	0.0314532	NA	TRIM9	3.25639	0.706425	0.971812	0.726916	0.467278	NA
CDCP1	2453.13	0.727888	0.169907	4.28403	1.83541e-05	0.00307686	CDCP1	2453.13	0.706038	0.168131	4.19932	2.67716e-05	0.0027425
U2AF1L4	4.95927	1.34492	1.02836	1.30783	0.19093	NA	U2AF1L4	4.95927	0.705764	0.900747	0.783531	0.433315	NA
2002-03-01	12.7803	0.117107	0.719173	0.162836	0.870648	NA	2002-03-01	12.7803	0.705551	0.73527	0.959582	0.337266	0.825373
C9orf43	2.96252	0.0771523	1.12138	0.0688013	0.945148	NA	C9orf43	2.96252	0.70433	1.08409	0.649695	0.515889	NA
JOSD1	613.609	0.38107	0.178914	2.12991	0.0331791	0.255133	JOSD1	613.609	0.703457	0.176713	3.98078	6.86882e-05	0.00572623
TNFAIP3	145.323	1.04679	0.349245	2.9973	0.00272385	0.0735878	TNFAIP3	145.323	0.703453	0.325782	2.15928	0.0308286	0.335424
RNF112	25.7568	1.45551	0.464043	3.13658	0.00170929	0.0556229	RNF112	25.7568	0.703277	0.49429	1.4228	0.154794	0.648701
LOC100129269	4.0445	-1.16722	0.996535	-1.17128	0.241486	NA	LOC100129269	4.0445	0.702829	1.07282	0.655121	0.51239	NA
B3GNT5	14.9644	0.722281	0.646232	1.11768	0.263704	0.63681	B3GNT5	14.9644	0.701927	0.563643	1.24534	0.213007	0.718823
IL6R	138.735	0.632619	0.368765	1.7155	0.0862528	0.390645	IL6R	138.735	0.700614	0.356421	1.96569	0.0493344	0.413821
HSPBAP1	37.9026	0.0899521	0.343337	0.261994	0.793326	0.934559	HSPBAP1	37.9026	0.700473	0.343384	2.03991	0.041359	0.382808
PPL	3.98078	1.94362	1.50098	1.2949	0.195355	NA	PPL	3.98078	0.699223	1.4593	0.47915	0.631832	NA
CSF3	355.97	1.71938	0.858883	2.00188	0.0452975	0.286699	CSF3	355.97	0.698875	0.840453	0.831546	0.405665	0.860748
SYCE2	1.71451	-2.19927	1.79554	-1.22485	0.220631	NA	SYCE2	1.71451	0.698745	1.42684	0.489714	0.624336	NA
PDE2A	1.7138	-1.76042	1.93168	-0.911339	0.362117	NA	PDE2A	1.7138	0.698361	1.29647	0.538664	0.590119	NA
LINC00244	0.513129	0.0628849	3.63721	0.0172893	0.986206	NA	LINC00244	0.513129	0.69834	3.41326	0.204596	0.837888	NA
SSR4P1	9.85825	-0.303479	0.585689	-0.518156	0.604349	NA	SSR4P1	9.85825	0.698244	0.59166	1.18014	0.237943	0.742213
LOC154761	16.1003	0.850363	0.537704	1.58147	0.113771	0.444608	LOC154761	16.1003	0.698037	0.466685	1.49574	0.134722	0.622882
C3	126.315	2.27548	0.798272	2.8505	0.00436506	0.0942133	C3	126.315	0.697759	0.687397	1.01507	0.310071	0.807602
ANKRD28	437.606	0.610279	0.210959	2.89288	0.00381733	0.0871476	ANKRD28	437.606	0.697696	0.210909	3.30804	0.000939518	0.0383679
STMN3	414.564	0.48463	0.274623	1.76471	0.0776121	0.36899	STMN3	414.564	0.69698	0.274903	2.53537	0.011233	0.186704
NXPH4	3.50897	-1.62499	1.00208	-1.62161	0.104887	NA	NXPH4	3.50897	0.696974	1.01829	0.684459	0.493686	NA
POLR2K	31.849	0.0808543	0.350189	0.230888	0.817402	0.940828	POLR2K	31.849	0.69653	0.341715	2.03834	0.0415163	0.383383
NPL	11.9777	0.761455	0.759166	1.00302	0.315854	NA	NPL	11.9777	0.69636	0.747004	0.932204	0.351231	0.830753
CDH18	3.30675	0.639118	1.4622	0.437092	0.662044	NA	CDH18	3.30675	0.695474	1.61872	0.429645	0.667454	NA
SLC19A2	166.489	0.873564	0.187564	4.65741	3.20218e-06	0.000891845	SLC19A2	166.489	0.694897	0.179805	3.86473	0.000111212	0.00804226
KLHL11	351.626	1.06056	0.175686	6.03667	1.5733e-09	2.5665e-06	KLHL11	351.626	0.694782	0.173498	4.00455	6.21365e-05	0.00528361
RASL11B	8.37305	-0.666272	0.778436	-0.855911	0.392047	NA	RASL11B	8.37305	0.69451	1.10184	0.630316	0.528488	0.91047
LIMK2	27.9724	-0.517603	0.526367	-0.983349	0.325436	0.68665	LIMK2	27.9724	0.69402	0.555248	1.24993	0.211326	0.715548
STX3	246.058	0.835013	0.25122	3.32383	0.000887903	0.0381164	STX3	246.058	0.692571	0.24826	2.78969	0.00527577	0.120327
MED12L	90.5874	1.00723	0.40325	2.49779	0.012497	0.166127	MED12L	90.5874	0.692159	0.385693	1.79459	0.0727198	0.490534
LOC644189	1.31301	0.0608851	1.9628	0.0310196	0.975254	NA	LOC644189	1.31301	0.691249	1.73175	0.399163	0.689773	NA
HMOX1	493.112	0.294758	0.404765	0.728218	0.46648	0.789263	HMOX1	493.112	0.690921	0.404333	1.70879	0.0874894	0.530063
SC5DL	182.948	0.529427	0.191548	2.76394	0.00571085	0.109147	SC5DL	182.948	0.68975	0.189808	3.63394	0.00027913	0.0160672
PANK1	22.1008	0.924355	0.393647	2.34818	0.0188654	0.197094	PANK1	22.1008	0.689619	0.399036	1.72821	0.0839503	0.52094
FNDC5	1.71161	-2.42108	1.87866	-1.28873	0.197493	NA	FNDC5	1.71161	0.688074	1.55022	0.443855	0.657148	NA
MLKL	149.856	0.419031	0.282123	1.48528	0.13747	0.486144	MLKL	149.856	0.688005	0.276525	2.48803	0.0128451	0.201244
LAMB3	31.6894	0.568975	0.383117	1.48512	0.137512	0.486144	LAMB3	31.6894	0.687776	0.303791	2.26398	0.0235754	0.290203
CCR5	1.16789	2.99189	2.42192	1.23534	0.216704	NA	CCR5	1.16789	0.687503	2.14046	0.321195	0.748063	NA
MYH11	0.882751	1.09178	2.55444	0.427403	0.669086	NA	MYH11	0.882751	0.686288	2.32156	0.295615	0.767524	NA
ACVRL1	887.774	0.807263	0.231919	3.4808	0.000499913	0.0260662	ACVRL1	887.774	0.686003	0.229997	2.98266	0.00285752	0.0834341
BATF2	1.45253	2.53669	1.88201	1.34786	0.177702	NA	BATF2	1.45253	0.685975	1.73816	0.394656	0.693097	NA
ASPDH	0.942355	-0.30322	2.15719	-0.140562	0.888216	NA	ASPDH	0.942355	0.685341	2.13356	0.32122	0.748044	NA
PMP22	462.327	0.0749556	0.197396	0.379722	0.704152	0.904913	PMP22	462.327	0.685051	0.194368	3.5245	0.000424279	0.02164
CCDC48	16.2873	1.55285	0.527378	2.94448	0.00323501	0.0803055	CCDC48	16.2873	0.684694	0.549978	1.24495	0.213151	0.719108
WDSUB1	36.6359	-0.488058	0.367751	-1.32714	0.184462	0.545267	WDSUB1	36.6359	0.683019	0.372814	1.83206	0.0669418	0.481282
ENTPD3	13.5771	0.268032	0.57539	0.465827	0.64134	NA	ENTPD3	13.5771	0.682724	0.527608	1.294	0.195666	0.697888
TFAP2E	2.15445	0.658548	1.5185	0.433684	0.664518	NA	TFAP2E	2.15445	0.681651	1.48232	0.459855	0.64562	NA
SNX29P2	22.035	0.328538	0.44214	0.743064	0.457443	0.783926	SNX29P2	22.035	0.681556	0.437598	1.55749	0.119353	0.596915
PROSAPIP1	72.7516	0.234374	0.300098	0.780991	0.434808	0.771812	PROSAPIP1	72.7516	0.681484	0.269085	2.53259	0.0113222	0.186971
SLC7A5P2	22.3714	0.212029	0.580893	0.365005	0.715108	0.908015	SLC7A5P2	22.3714	0.681328	0.61522	1.10745	0.268098	0.772716
ZNF783	39.4389	0.413105	0.414315	0.997079	0.318726	0.683061	ZNF783	39.4389	0.680778	0.412999	1.64838	0.0992752	0.554546
LGALS9	8.00369	-0.123795	0.82128	-0.150734	0.880186	NA	LGALS9	8.00369	0.680722	0.86474	0.787199	0.431166	0.873099
FZD3	6.22286	1.03342	1.19107	0.867645	0.385589	NA	FZD3	6.22286	0.68072	1.12098	0.607255	0.543682	NA
SPTB	2.4527	1.59607	1.76534	0.90412	0.365932	NA	SPTB	2.4527	0.680021	1.14153	0.595712	0.551368	NA
SYN2	1.63036	1.22371	1.9733	0.620133	0.53517	NA	SYN2	1.63036	0.679848	1.86795	0.363955	0.715892	NA
RHBDF2	90.374	0.0576168	0.282542	0.203923	0.838414	0.948103	RHBDF2	90.374	0.679273	0.246439	2.75635	0.005845	0.127113
HAUS7	57.7728	0.0877972	0.284662	0.308426	0.757758	0.921118	HAUS7	57.7728	0.679263	0.290226	2.34046	0.0192601	0.256123
DCP2	280.359	0.443334	0.215612	2.05617	0.0397666	0.273551	DCP2	280.359	0.679151	0.211826	3.20618	0.00134512	0.0501846
CLIC2	22.7437	0.160858	0.403437	0.39872	0.6901	0.899925	CLIC2	22.7437	0.678513	0.389255	1.74311	0.0813145	0.513632
ERMP1	143.775	0.270632	0.222882	1.21424	0.224656	0.595162	ERMP1	143.775	0.678324	0.220227	3.08011	0.00206922	0.0669934
SDC2	1772.63	0.354036	0.183371	1.93071	0.0535188	0.309728	SDC2	1772.63	0.67769	0.183028	3.70265	0.000213355	0.0128952
SAT1	1095.97	0.378834	0.19317	1.96114	0.0498622	0.299988	SAT1	1095.97	0.677022	0.187463	3.6115	0.000304429	0.0170367
SEMA4D	18.9668	0.391358	0.664791	0.588694	0.556067	0.840481	SEMA4D	18.9668	0.676708	0.693132	0.976305	0.328913	0.821637
LRRC37A4P	43.1495	0.462799	0.329511	1.4045	0.160169	0.514949	LRRC37A4P	43.1495	0.676364	0.324204	2.08623	0.0369579	0.367391
BACH2	6.70656	1.0538	0.857713	1.22862	0.219215	NA	BACH2	6.70656	0.675645	0.807213	0.837009	0.402588	NA
ROGDI	117.35	0.383389	0.266114	1.4407	0.149671	0.500457	ROGDI	117.35	0.675627	0.264217	2.55709	0.0105551	0.178948
APOL6	82.9005	0.205941	0.385351	0.534425	0.593048	0.856212	APOL6	82.9005	0.675279	0.38501	1.75392	0.0794434	0.508909
C9orf172	33.0121	0.860709	0.415125	2.07337	0.0381376	0.269534	C9orf172	33.0121	0.675217	0.412198	1.63809	0.101403	0.559929
ENKUR	1.07447	-0.673523	1.81476	-0.371136	0.710536	NA	ENKUR	1.07447	0.675084	1.84705	0.365494	0.714743	NA
LGALSL	15.5039	0.489031	0.542101	0.902102	0.367003	0.721734	LGALSL	15.5039	0.674073	0.503525	1.33871	0.180666	0.680752
CES1P1	1.54628	0.0968796	1.99742	0.0485024	0.961316	NA	CES1P1	1.54628	0.673517	1.48952	0.45217	0.651147	NA
DDI2	3.57839	0.150911	1.28171	0.117742	0.906272	NA	DDI2	3.57839	0.673298	1.28526	0.523862	0.600374	NA
MCOLN3	0.619234	0.897025	2.64267	0.339439	0.734279	NA	MCOLN3	0.619234	0.673007	2.39292	0.281249	0.778519	NA
ROM1	16.9439	0.334314	0.558074	0.59905	0.549139	0.838075	ROM1	16.9439	0.67289	0.563073	1.19503	0.232075	0.736945
ARL2BP	1056.01	0.623468	0.194616	3.20358	0.0013573	0.0482835	ARL2BP	1056.01	0.672658	0.193766	3.47149	0.000517576	0.0246317
FAM102A	345.04	0.566045	0.227037	2.49318	0.0126604	0.167325	FAM102A	345.04	0.67177	0.223215	3.00952	0.00261664	0.0775244
TRPC4	10.7923	0.727904	0.833772	0.873025	0.382649	NA	TRPC4	10.7923	0.671636	0.710649	0.945102	0.344607	0.827058
SFXN2	13.7456	0.518617	0.648244	0.800033	0.423691	NA	SFXN2	13.7456	0.671312	0.668755	1.00382	0.315464	0.812209
MEOX2	0.495443	0.0628845	3.64102	0.0172711	0.98622	NA	MEOX2	0.495443	0.670796	3.42207	0.196021	0.844594	NA
ITPR3	287.792	0.108124	0.239415	0.451618	0.651544	0.881306	ITPR3	287.792	0.670737	0.242332	2.76784	0.00564293	0.123967
SERPINF1	229.159	0.354295	0.290519	1.21952	0.222645	0.593094	SERPINF1	229.159	0.668949	0.291336	2.29614	0.0216677	0.275705
SETD8	152.841	0.712765	0.238783	2.98499	0.00283587	0.075696	SETD8	152.841	0.667234	0.234866	2.84091	0.00449851	0.108539
SPEF1	2.57602	0.338872	1.15123	0.294357	0.768485	NA	SPEF1	2.57602	0.666758	1.23118	0.541561	0.588121	NA
CD163	1.19821	-1.38759	1.90209	-0.729507	0.465691	NA	CD163	1.19821	0.666692	1.45926	0.45687	0.647764	NA
NETO1	0.56208	0.0628433	2.72571	0.0230558	0.981606	NA	NETO1	0.56208	0.665218	2.42294	0.27455	0.783662	NA
SLC26A2	370.083	0.871001	0.191712	4.54327	5.53874e-06	0.00124108	SLC26A2	370.083	0.663856	0.187887	3.53326	0.000410461	0.021024
GGTLC2	41.4912	0.513767	0.379178	1.35495	0.175434	0.535498	GGTLC2	41.4912	0.662647	0.335779	1.97346	0.0484433	0.412111
SFXN3	1291.18	0.631043	0.153973	4.09841	4.16e-05	0.00510786	SFXN3	1291.18	0.662268	0.153629	4.31082	1.62652e-05	0.00194668
TOPORS	347.649	0.522821	0.208867	2.50313	0.0123099	0.164984	TOPORS	347.649	0.660868	0.208922	3.16322	0.00156033	0.055369
ARHGAP6	186.371	0.424831	0.274068	1.5501	0.121119	0.459696	ARHGAP6	186.371	0.659918	0.269171	2.45167	0.0142196	0.212303
JHDM1D	73.8346	0.616771	0.295385	2.08802	0.0367958	0.265595	JHDM1D	73.8346	0.659518	0.265668	2.48249	0.0130468	0.202712
LARP1	1976.17	0.722967	0.107495	6.72556	1.74921e-11	6.65809e-08	LARP1	1976.17	0.658605	0.106916	6.16001	7.27423e-10	3.51723e-07
C9orf72	80.5516	0.910378	0.403889	2.25403	0.0241944	0.220315	C9orf72	80.5516	0.657091	0.384322	1.70974	0.087314	0.530063
TAGLN3	326.77	0.459262	0.231033	1.98786	0.0468273	0.291401	TAGLN3	326.77	0.655268	0.225893	2.90079	0.00372223	0.0973903
RASSF5	40.1086	0.892868	0.40038	2.23005	0.0257441	0.225355	RASSF5	40.1086	0.654056	0.390558	1.67467	0.0939984	0.543174
PDHB	318.511	0.636823	0.128242	4.9658	6.84194e-07	0.000287089	PDHB	318.511	0.653133	0.124863	5.23079	1.68785e-07	4.34101e-05
NFATC3	267.459	0.453002	0.149769	3.02467	0.00248906	0.0700064	NFATC3	267.459	0.653119	0.147474	4.42869	9.48074e-06	0.00136432
TM7SF2	94.5027	0.643872	0.328127	1.96226	0.049732	0.299678	TM7SF2	94.5027	0.652509	0.329756	1.97876	0.0478425	0.409816
HHIP	8.52797	0.244127	0.683441	0.357203	0.72094	NA	HHIP	8.52797	0.652421	0.860383	0.758291	0.448277	0.879338
TTC21A	11.437	-0.22571	0.574036	-0.393199	0.694173	NA	TTC21A	11.437	0.65236	0.583063	1.11885	0.263204	0.768123
HIST2H2BA	1.20125	0.67347	1.93469	0.348103	0.727763	NA	HIST2H2BA	1.20125	0.652165	1.62167	0.402156	0.687569	NA
IFIT1	19.7254	-5.82459e-05	0.641488	-9.0798e-05	0.999928	0.999928	IFIT1	19.7254	0.651434	1.21415	0.536536	0.591588	0.928376
DNAJA4	11.9842	0.0390943	0.593236	0.0659001	0.947457	NA	DNAJA4	11.9842	0.651297	0.526055	1.23808	0.215687	0.722219
TPD52L2	1452.9	0.48986	0.174604	2.80555	0.00502314	0.101521	TPD52L2	1452.9	0.651015	0.173906	3.7435	0.000181478	0.0114102
CAMK4	159.818	0.623533	0.187578	3.32413	0.000886959	0.0381164	CAMK4	159.818	0.650378	0.188923	3.44255	0.000576258	0.0266889
TRAPPC10	585.282	0.606589	0.153566	3.95001	7.81472e-05	0.00736925	TRAPPC10	585.282	0.650153	0.152228	4.2709	1.94683e-05	0.00218067
LOC100289230	20.5778	-0.171219	0.478007	-0.358194	0.720198	0.910112	LOC100289230	20.5778	0.64985	0.479083	1.35645	0.174957	0.674604
SDSL	30.3378	-0.0857437	0.448326	-0.191253	0.848327	0.950549	SDSL	30.3378	0.6498	0.440517	1.47509	0.140189	0.63084
ULK3	284.736	0.525613	0.197328	2.66365	0.00772974	0.129994	ULK3	284.736	0.649189	0.19344	3.35603	0.000790696	0.0340689
LOC100128292	6.47188	0.836534	0.785663	1.06475	0.28699	NA	LOC100128292	6.47188	0.648525	0.780461	0.830952	0.406001	NA
CMPK1	1057.29	0.386147	0.180143	2.14356	0.0320684	0.249958	CMPK1	1057.29	0.647227	0.179206	3.61163	0.000304274	0.0170367
CARD16	308.75	0.0132989	0.2342	0.0567845	0.954717	0.987762	CARD16	308.75	0.646907	0.238735	2.70973	0.0067339	0.137868
C20orf24	7.33282	0.0221671	0.817	0.0271323	0.978354	NA	C20orf24	7.33282	0.646632	0.805921	0.802352	0.422349	0.8695
SNORA46	32.5838	-0.439301	0.451822	-0.972289	0.330907	0.691422	SNORA46	32.5838	0.646277	0.42413	1.52377	0.127566	0.609011
LNX1	26.6946	1.21391	0.603572	2.01121	0.0443036	0.284855	LNX1	26.6946	0.645759	0.592391	1.09009	0.275674	0.781507
LPXN	135.691	0.519916	0.237552	2.18864	0.0286228	0.237187	LPXN	135.691	0.645542	0.224959	2.8696	0.00410996	0.10286
ZNF33B	62.995	0.281167	0.358487	0.784316	0.432855	0.771102	ZNF33B	62.995	0.645256	0.369506	1.74627	0.0807644	0.513146
MAMDC2	84.2529	0.210867	0.353006	0.597346	0.550276	0.838303	MAMDC2	84.2529	0.644377	0.343441	1.87624	0.0606222	0.459919
TGFBR3	118.671	0.396411	0.232206	1.70715	0.0877934	0.39432	TGFBR3	118.671	0.644224	0.226385	2.8457	0.00443134	0.107996
ZNF202	57.929	0.462434	0.329463	1.4036	0.160437	0.515101	ZNF202	57.929	0.64339	0.332191	1.93681	0.0527686	0.42954
TRAPPC5	338.487	0.930219	0.198281	4.69141	2.71334e-06	0.000801408	TRAPPC5	338.487	0.643171	0.197501	3.25654	0.00112779	0.0438352
TUBA4A	354.87	0.910153	0.202981	4.48393	7.32819e-06	0.00156512	TUBA4A	354.87	0.64308	0.203318	3.16292	0.00156195	0.055369
ZBTB47	5.97718	-0.764717	1.02966	-0.74269	0.457669	NA	ZBTB47	5.97718	0.642618	0.958604	0.670369	0.502623	NA
OPHN1	81.6225	-0.113829	0.246917	-0.461003	0.644797	0.878529	OPHN1	81.6225	0.642174	0.245493	2.61585	0.00890057	0.16179
HTRA3	236.897	0.43412	0.312106	1.39094	0.164245	0.519079	HTRA3	236.897	0.641774	0.313131	2.04954	0.0404094	0.381021
RASD1	57.2203	0.1774	0.525184	0.337786	0.735524	0.915261	RASD1	57.2203	0.6417	0.48707	1.31747	0.187681	0.688818
KIAA1522	137.724	0.672111	0.317931	2.11402	0.0345136	0.258433	KIAA1522	137.724	0.640563	0.309953	2.06665	0.0387673	0.375798
SPOPL	162.808	0.52733	0.222811	2.36671	0.0179469	0.191945	SPOPL	162.808	0.64026	0.21655	2.95663	0.00311019	0.0870277
GFPT2	1463.19	0.23866	0.200932	1.18777	0.234926	0.606821	GFPT2	1463.19	0.639068	0.199704	3.20008	0.00137392	0.0509446
NR3C2	56.0787	0.231366	0.4692	0.493107	0.621937	0.868002	NR3C2	56.0787	0.638972	0.436006	1.46551	0.142781	0.634536
GRIK2	22.7333	0.0576641	0.516428	0.111659	0.911093	0.973407	GRIK2	22.7333	0.638577	0.475631	1.34259	0.179405	0.680752
RBM38	36.6133	0.307134	0.351873	0.872852	0.382744	0.733865	RBM38	36.6133	0.637544	0.332603	1.91683	0.0552592	0.441197
COX5B	1383.31	0.84411	0.151365	5.57667	2.45162e-08	2.15347e-05	COX5B	1383.31	0.637222	0.150547	4.2327	2.30902e-05	0.00240616
NINJ1	709.683	0.781668	0.146423	5.33844	9.37519e-08	5.44504e-05	NINJ1	709.683	0.636927	0.143129	4.45001	8.5867e-06	0.00125056
NGF	10.8421	-0.0904825	0.842565	-0.107389	0.91448	NA	NGF	10.8421	0.635832	0.960181	0.6622	0.507843	0.903335
STK11IP	93.8823	0.171127	0.224806	0.761221	0.446525	0.777587	STK11IP	93.8823	0.63473	0.224892	2.82237	0.00476694	0.113251
RAB36	3.29138	0.814549	0.992804	0.820453	0.411958	NA	RAB36	3.29138	0.634585	0.937783	0.676686	0.498605	NA
TMEM236	1.41942	-0.0396636	1.94492	-0.0203935	0.983729	NA	TMEM236	1.41942	0.634387	1.69865	0.373464	0.708803	NA
LRIT3	0.477829	-0.898917	3.28594	-0.273565	0.784419	NA	LRIT3	0.477829	0.632511	3.04251	0.207891	0.835314	NA
TNFSF15	1862.3	1.53979	0.501599	3.06977	0.00214224	0.0640373	TNFSF15	1862.3	0.632338	0.499472	1.26601	0.205508	0.707342
HSD11B1	15.7354	1.52698	0.582408	2.62184	0.00874574	0.139091	HSD11B1	15.7354	0.631169	0.529174	1.19274	0.23297	0.73728
TRIM27	305.271	0.784267	0.208297	3.76513	0.000166463	0.0125055	TRIM27	305.271	0.630908	0.207431	3.04153	0.00235378	0.0717362
TOLLIP	577.868	0.571288	0.183839	3.10755	0.00188646	0.059343	TOLLIP	577.868	0.630845	0.181442	3.47683	0.000507371	0.0244347
SH3GLB1	3.90938	0.427362	0.978133	0.436916	0.662172	NA	SH3GLB1	3.90938	0.630502	0.879912	0.716552	0.473651	NA
IMP3	24.9645	0.0430322	0.388869	0.11066	0.911886	0.973525	IMP3	24.9645	0.630264	0.381023	1.65414	0.0980996	0.550881
ZNF652	203.172	0.581552	0.164988	3.5248	0.000423796	0.0233784	ZNF652	203.172	0.629913	0.158708	3.96901	7.21731e-05	0.00590889
ATP2B1	1383.02	0.504696	0.23238	2.17185	0.0298669	0.24152	ATP2B1	1383.02	0.627533	0.230774	2.71925	0.00654295	0.135665
TTLL5	346.356	0.111869	0.146677	0.762687	0.44565	0.777587	TTLL5	346.356	0.626426	0.143712	4.35889	1.30724e-05	0.00169913
FIGNL1	197.32	-0.00930934	0.179984	-0.0517232	0.958749	0.988727	FIGNL1	197.32	0.626121	0.168905	3.70695	0.000209769	0.0127421
LOC100505839	3.17867	-0.830342	1.18612	-0.700051	0.483895	NA	LOC100505839	3.17867	0.625882	1.08132	0.57881	0.562717	NA
CCDC74B	39.7071	0.327961	0.311625	1.05242	0.292606	0.663872	CCDC74B	39.7071	0.6257	0.304732	2.05328	0.0400454	0.38041
KIAA1551	156.69	-0.178572	0.23266	-0.767523	0.44277	0.776531	KIAA1551	156.69	0.62545	0.224826	2.78192	0.00540376	0.121375
ZFAT	73.833	0.012945	0.250391	0.0516993	0.958768	0.988727	ZFAT	73.833	0.625417	0.247569	2.52623	0.0115292	0.189355
GGT1	77.2467	0.0868278	0.284692	0.304988	0.760375	0.921443	GGT1	77.2467	0.625396	0.246903	2.53296	0.0113105	0.186971
THRB	4.25298	0.785993	1.2171	0.645791	0.518414	NA	THRB	4.25298	0.624846	1.00315	0.622882	0.533362	NA
GNB1L	23.4314	0.217827	0.451437	0.48252	0.629437	0.870501	GNB1L	23.4314	0.62463	0.445916	1.40078	0.16128	0.656636
ARSI	144.814	0.173423	0.287914	0.602345	0.546944	0.837148	ARSI	144.814	0.624588	0.289312	2.15887	0.0308599	0.335463
KIAA0391	349.84	0.326804	0.148447	2.20149	0.0277014	0.232805	KIAA0391	349.84	0.624145	0.149846	4.16523	3.11038e-05	0.00305677
C22orf15	2.01734	-0.625698	1.22475	-0.510879	0.609435	NA	C22orf15	2.01734	0.623107	1.16231	0.536093	0.591894	NA
CMTM4	2.60613	0.968866	1.38348	0.70031	0.483734	NA	CMTM4	2.60613	0.622955	1.23646	0.503821	0.614387	NA
AKNA	49.5943	0.414132	0.371331	1.11526	0.264737	0.636866	AKNA	49.5943	0.622655	0.362113	1.71951	0.0855221	0.52637
TMEM191B	21.9905	0.435352	0.421948	1.03177	0.302181	0.672341	TMEM191B	21.9905	0.622523	0.411046	1.51448	0.129903	0.61415
ST8SIA1	21.5229	0.800413	0.583372	1.37205	0.170049	0.527375	ST8SIA1	21.5229	0.622146	0.551532	1.12803	0.259306	0.764138
CCDC71	82.9826	0.182997	0.248385	0.736749	0.461275	0.786164	CCDC71	82.9826	0.622124	0.252976	2.45922	0.013924	0.210129
PLEKHA8	302.09	0.457586	0.166817	2.74305	0.00608719	0.113578	PLEKHA8	302.09	0.622001	0.162565	3.82618	0.000130149	0.00893889
IFI35	140.958	0.104707	0.235232	0.44512	0.656233	0.883187	IFI35	140.958	0.620571	0.241385	2.57088	0.0101441	0.1751
C12orf43	206.814	0.285529	0.174354	1.63764	0.101497	0.421025	C12orf43	206.814	0.620213	0.175403	3.53594	0.000406329	0.0209902
EHF	547.275	0.936523	0.330603	2.83277	0.00461465	0.0975517	EHF	547.275	0.620125	0.2917	2.1259	0.0335114	0.348312
RAB1B	5789.76	0.548732	0.172648	3.17832	0.00148133	0.0514142	RAB1B	5789.76	0.619719	0.172437	3.59388	0.000325789	0.0179006
P2RY2	15.0036	1.36802	0.603492	2.26684	0.0234003	0.217387	P2RY2	15.0036	0.619666	0.540389	1.1467	0.251505	0.755327
KIF20B	76.9669	-0.411185	0.31342	-1.31193	0.189544	0.551722	KIF20B	76.9669	0.619576	0.357313	1.73398	0.0829209	0.518062
GUCY1B3	4.84792	0.671319	1.28761	0.521367	0.602111	NA	GUCY1B3	4.84792	0.61949	1.16068	0.533732	0.593527	NA
POC1A	50.074	-0.347701	0.390827	-0.889653	0.373652	0.727943	POC1A	50.074	0.619478	0.422329	1.46681	0.142426	0.63396
KGFLP1	9.36904	0.399438	0.730217	0.547012	0.58437	NA	KGFLP1	9.36904	0.618819	0.717056	0.862999	0.388138	0.852282
WDR76	58.9668	-0.886432	0.414621	-2.13793	0.0325221	0.252522	WDR76	58.9668	0.618797	0.58362	1.06027	0.289021	0.789176
KLHDC8B	323.413	0.176965	0.203789	0.868371	0.385191	0.735044	KLHDC8B	323.413	0.618618	0.199449	3.10164	0.00192454	0.0634136
CALHM2	29.7714	0.400247	0.505562	0.791687	0.428543	0.767252	CALHM2	29.7714	0.61846	0.53807	1.14941	0.250389	0.754935
SLCO4A1	51.9512	0.916328	0.349895	2.61886	0.00882232	0.139309	SLCO4A1	51.9512	0.618105	0.317241	1.94838	0.05137	0.424604
BMP2	4105.34	0.760973	0.228336	3.3327	0.00086009	0.037672	BMP2	4105.34	0.617395	0.227872	2.7094	0.00674058	0.137868
HSD3BP4	35.1885	0.332521	0.483738	0.687399	0.491832	0.80635	HSD3BP4	35.1885	0.617325	0.461557	1.33749	0.181064	0.68078
PDGFA	125.865	0.287696	0.221491	1.29891	0.193976	0.557055	PDGFA	125.865	0.616555	0.212907	2.89589	0.00378082	0.098285
RAC2	2758.21	0.389299	0.13413	2.9024	0.00370319	0.0864759	RAC2	2758.21	0.61641	0.132353	4.65732	3.20355e-06	0.000545415
SYNM	206.165	0.64787	0.244906	2.64538	0.00815988	0.13465	SYNM	206.165	0.615828	0.245881	2.50458	0.0122596	0.196283
LIPG	72.6864	0.0466473	0.492689	0.094679	0.92457	0.979214	LIPG	72.6864	0.615673	0.482048	1.2772	0.201531	0.70428
FRS2	520.641	0.73251	0.160998	4.54981	5.36949e-06	0.00124108	FRS2	520.641	0.615592	0.158447	3.88515	0.000102266	0.00753776
EMP2	253.24	0.00733859	0.217825	0.0336902	0.973124	0.992121	EMP2	253.24	0.614871	0.204054	3.01327	0.00258446	0.0767592
SMAD1	467.201	0.611461	0.15707	3.89292	9.90458e-05	0.00870003	SMAD1	467.201	0.614119	0.147935	4.15128	3.30621e-05	0.00319724
TMSB4Y	6.90435	0.798466	0.826744	0.965797	0.334146	NA	TMSB4Y	6.90435	0.613602	0.735102	0.834717	0.403877	NA
LOH12CR2	3.0233	-0.923416	1.22677	-0.752721	0.451617	NA	LOH12CR2	3.0233	0.613216	1.1359	0.539851	0.5893	NA
PFKFB2	87.9581	0.423172	0.27432	1.54262	0.122923	0.463929	PFKFB2	87.9581	0.613213	0.256852	2.38742	0.016967	0.237665
PA2G4P4	4.52135	0.480024	0.937706	0.511913	0.608712	NA	PA2G4P4	4.52135	0.6131	0.937111	0.654245	0.512954	NA
CD59	30.4429	-0.0128604	0.40368	-0.0318579	0.974585	0.992297	CD59	30.4429	0.611796	0.387097	1.58047	0.113999	0.586812
LOC100133161	14.0896	0.136929	0.528864	0.258911	0.795704	NA	LOC100133161	14.0896	0.611672	0.493486	1.23949	0.215163	0.721267
CITED2	13.1306	1.27079	0.658575	1.9296	0.0536558	NA	CITED2	13.1306	0.610909	0.694738	0.879337	0.379218	0.848679
ZBED4	37.8848	0.493419	0.375175	1.31517	0.188452	0.549946	ZBED4	37.8848	0.610789	0.381537	1.60086	0.109407	0.578491
EFCAB11	21.1288	0.971966	0.484636	2.00556	0.0449033	0.285986	EFCAB11	21.1288	0.610493	0.497541	1.22702	0.219815	0.726459
WSB1	415.491	0.390162	0.211709	1.84292	0.0653412	0.342419	WSB1	415.491	0.610389	0.211206	2.89001	0.00385225	0.0986567
MTRNR2L1	1.36737	-2.25251	1.7403	-1.29432	0.195556	NA	MTRNR2L1	1.36737	0.610349	1.61116	0.378827	0.704816	NA
HAPLN4	51.5617	1.01836	0.320744	3.17498	0.00149849	0.0515398	HAPLN4	51.5617	0.609171	0.308975	1.97159	0.0486567	0.412362
LOC100507410	3.21734	0.985989	1.43744	0.685933	0.492755	NA	LOC100507410	3.21734	0.608413	1.23675	0.491943	0.62276	NA
CYP1A1	13.4451	0.194283	0.773824	0.251069	0.801761	NA	CYP1A1	13.4451	0.608198	0.619292	0.982086	0.326058	0.819738
SEMA6C	26.1151	0.0858452	0.439185	0.195465	0.845029	0.949781	SEMA6C	26.1151	0.607937	0.424197	1.43315	0.151816	0.64645
APCDD1L-AS1	71.6411	0.36665	0.297122	1.23401	0.217201	0.586058	APCDD1L-AS1	71.6411	0.607748	0.296464	2.04999	0.0403654	0.380904
GCLM	446.06	0.290073	0.149091	1.94561	0.0517015	0.303485	GCLM	446.06	0.607233	0.145511	4.1731	3.0048e-05	0.00302683
C7orf25	185.894	0.291249	0.238251	1.22245	0.221538	0.591698	C7orf25	185.894	0.606772	0.232765	2.6068	0.00913931	0.163911
TMEM194A	112.93	0.0830909	0.27305	0.304306	0.760895	0.921678	TMEM194A	112.93	0.606469	0.275737	2.19945	0.0278461	0.318312
PREX1	292.179	0.367974	0.291091	1.26412	0.206187	0.571514	PREX1	292.179	0.606148	0.284165	2.13308	0.0329179	0.344513
SNORA53	664.63	-0.112317	0.939003	-0.119613	0.904789	0.972113	SNORA53	664.63	0.605894	0.938369	0.645689	0.518481	0.906653
PLA2G4C	160.538	0.243573	0.22624	1.07661	0.281653	0.654496	PLA2G4C	160.538	0.605486	0.205404	2.94778	0.00320068	0.0887382
RPL17	30.7237	-0.230543	0.525928	-0.438354	0.661129	0.885781	RPL17	30.7237	0.605472	0.507013	1.1942	0.232401	0.736954
CARS2	1179.85	0.454041	0.191844	2.36672	0.0179465	0.191945	CARS2	1179.85	0.60541	0.191508	3.16128	0.00157079	0.0555197
AGSK1	78.4962	0.345395	0.314442	1.09844	0.272012	0.644108	AGSK1	78.4962	0.605346	0.30486	1.98565	0.047072	0.405716
CNNM1	3.43061	0.518496	1.24901	0.415125	0.67805	NA	CNNM1	3.43061	0.605165	1.10407	0.548122	0.583608	NA
SQRDL	635.458	0.573808	0.214194	2.67891	0.00738613	0.125884	SQRDL	635.458	0.60501	0.211866	2.85562	0.00429528	0.105317
MAOA	3.10284	0.358055	1.5673	0.228453	0.819294	NA	MAOA	3.10284	0.604681	1.48115	0.408252	0.683089	NA
CLCA2	6.04828	4.76784	1.40552	3.39222	0.000693289	NA	CLCA2	6.04828	0.604617	0.741085	0.815854	0.414584	NA
DNM3	3.8662	-0.118105	1.08832	-0.10852	0.913583	NA	DNM3	3.8662	0.604442	0.988261	0.611622	0.540788	NA
TPBGL	1.34003	0.0628504	2.17101	0.0289498	0.976905	NA	TPBGL	1.34003	0.604439	1.57038	0.384899	0.700312	NA
RAPGEF4	46.8863	0.255061	0.379219	0.672596	0.501204	0.813605	RAPGEF4	46.8863	0.604134	0.356743	1.69347	0.090366	0.535726
TMEM132A	3417.74	0.418608	0.15992	2.61761	0.00885469	0.139309	TMEM132A	3417.74	0.604032	0.158449	3.81217	0.000137753	0.0094077
RGS4	30.0944	0.207171	0.366843	0.564741	0.57225	0.846222	RGS4	30.0944	0.603238	0.334613	1.8028	0.0714202	0.489145
CUEDC2	76.0426	0.939257	0.273993	3.42803	0.000607974	0.02917	CUEDC2	76.0426	0.60262	0.271295	2.22127	0.0263326	0.308439
ZC3H12A	745.178	0.887205	0.208666	4.25179	2.12073e-05	0.00327252	ZC3H12A	745.178	0.602542	0.198894	3.02947	0.00244984	0.0740534
SLC9B2	181.146	-0.0176766	0.252354	-0.0700468	0.944156	0.984236	SLC9B2	181.146	0.602382	0.249285	2.41644	0.0156732	0.225544
C17orf74	1.26884	1.02469	4.85661	0.210988	0.832896	NA	C17orf74	1.26884	0.602352	4.61242	0.130594	0.896097	NA
CLDN23	45.9526	-0.101686	0.384506	-0.264459	0.791426	0.933799	CLDN23	45.9526	0.602165	0.393505	1.53026	0.125953	0.608503
RAB30	269.819	0.668975	0.221063	3.02618	0.00247663	0.0700017	RAB30	269.819	0.602047	0.216708	2.77815	0.00546699	0.121748
HSD17B1	32.4583	0.567794	0.355027	1.5993	0.109754	0.438977	HSD17B1	32.4583	0.601932	0.346691	1.73622	0.0825244	0.517251
TGM1	3.73723	0.123319	0.960456	0.128396	0.897835	NA	TGM1	3.73723	0.601008	1.12314	0.535115	0.59257	NA
DENND2C	26.7086	-0.107328	0.379934	-0.282492	0.777566	0.927217	DENND2C	26.7086	0.600982	0.360314	1.66794	0.0953278	0.546225
ANKRD1	8.24854	0.74179	0.758375	0.978131	0.32801	NA	ANKRD1	8.24854	0.600727	0.659791	0.91048	0.36257	0.838149
LBH	308.004	-0.166399	0.503881	-0.330234	0.741223	0.917302	LBH	308.004	0.600067	0.500733	1.19838	0.23077	0.735502
AMZ1	20.746	0.780998	0.478965	1.63059	0.102976	0.42447	AMZ1	20.746	0.599839	0.461075	1.30096	0.193273	0.696696
ZNF385D	70.6177	0.534751	0.382226	1.39905	0.161799	0.515797	ZNF385D	70.6177	0.598726	0.37647	1.59037	0.111752	0.583692
FDPS	1764.02	0.593954	0.18964	3.13201	0.00173616	0.0558158	FDPS	1764.02	0.598666	0.189651	3.15668	0.00159576	0.0560742
DENND2D	5.85738	-0.162987	0.974747	-0.16721	0.867205	NA	DENND2D	5.85738	0.598392	0.924617	0.647178	0.517517	NA
PPARGC1B	25.1855	0.497217	0.45542	1.09178	0.274931	0.646907	PPARGC1B	25.1855	0.59637	0.432932	1.37752	0.168353	0.666137
CTTNBP2	64.0239	0.799275	0.327858	2.43787	0.0147741	0.176841	CTTNBP2	64.0239	0.595687	0.333338	1.78704	0.0739313	0.494566
PIP5K1B	2.83418	-2.34667	1.99817	-1.17441	0.240231	NA	PIP5K1B	2.83418	0.595442	1.44553	0.411919	0.680399	NA
LOC100506343	27.9953	0.0940678	0.430396	0.218561	0.826992	0.943776	LOC100506343	27.9953	0.595194	0.397734	1.49646	0.134533	0.622602
KCNJ15	334.913	0.672654	0.274332	2.45198	0.0142074	0.175636	KCNJ15	334.913	0.594563	0.268145	2.21732	0.0266011	0.309783
PCED1B	20.6856	0.607928	0.461172	1.31822	0.187429	0.548244	PCED1B	20.6856	0.594433	0.507713	1.1708	0.241678	0.746206
SOD2	10647.5	0.442897	0.435451	1.0171	0.309106	0.675149	SOD2	10647.5	0.594117	0.435098	1.36548	0.172103	0.671346
ARHGAP24	15.5657	0.190813	0.678136	0.281379	0.77842	0.927352	ARHGAP24	15.5657	0.593765	0.577311	1.0285	0.303715	0.801595
SCML2	7.59008	0.358663	1.04929	0.341814	0.732491	NA	SCML2	7.59008	0.593759	0.820935	0.723272	0.469513	0.884644
GCNT1	68.9574	0.318398	0.330644	0.962961	0.335567	0.694882	GCNT1	68.9574	0.591151	0.341762	1.72972	0.083681	0.520317
ZNF273	22.7014	-0.634011	0.433334	-1.4631	0.14344	0.492761	ZNF273	22.7014	0.590094	0.447155	1.31967	0.186947	0.688317
BIRC3	308.632	0.267766	0.331965	0.806609	0.419892	0.762765	BIRC3	308.632	0.590004	0.304282	1.93901	0.0525005	0.428527
MAMDC4	2.00896	1.06126	2.13634	0.496765	0.619355	NA	MAMDC4	2.00896	0.589371	2.08457	0.28273	0.777384	NA
PRSS23	1044.17	1.06081	0.431614	2.45778	0.0139799	0.174751	PRSS23	1044.17	0.589346	0.431093	1.3671	0.171594	0.671346
COMMD2	291.989	0.163511	0.136099	1.20142	0.22959	0.602604	COMMD2	291.989	0.588925	0.136458	4.31578	1.59038e-05	0.00192246
ESM1	68.2865	-1.18239	0.484144	-2.44223	0.0145966	0.176459	ESM1	68.2865	0.588914	0.395565	1.48879	0.136543	0.624918
RRN3P2	16.5977	0.29705	0.50613	0.586905	0.557268	0.840583	RRN3P2	16.5977	0.587405	0.455504	1.28957	0.1972	0.698667
ZXDA	25.5945	0.816506	0.400654	2.03793	0.0415567	0.27962	ZXDA	25.5945	0.587155	0.395095	1.48611	0.137251	0.625126
FOSL1	744.989	0.852224	0.249019	3.42232	0.000620887	0.0296649	FOSL1	744.989	0.58662	0.248062	2.36481	0.0180391	0.246114
UBXN11	9.355	0.745719	0.57555	1.29566	0.195092	NA	UBXN11	9.355	0.586334	0.684551	0.856523	0.391709	0.85462
PIK3CG	16.2706	0.1533	0.778557	0.196903	0.843904	0.949506	PIK3CG	16.2706	0.585972	0.638785	0.917322	0.358974	0.835279
LOC100499489	31.2428	0.39189	0.419132	0.935006	0.349785	0.707424	LOC100499489	31.2428	0.585725	0.429799	1.36279	0.17295	0.672873
SH3RF2	24.4223	-0.681054	0.676514	-1.00671	0.314074	0.678345	SH3RF2	24.4223	0.585453	0.592011	0.988923	0.322701	0.816751
RPL31	21.7709	0.19244	0.476469	0.403888	0.686295	0.898098	RPL31	21.7709	0.585323	0.437561	1.3377	0.180996	0.680752
COMMD5	80.622	0.224455	0.231314	0.970346	0.331874	0.692338	COMMD5	80.622	0.585198	0.230135	2.54285	0.0109954	0.184344
SPATA22	21.1538	-0.282402	0.42825	-0.659432	0.509618	0.816614	SPATA22	21.1538	0.58461	0.419485	1.39364	0.163427	0.659566
USP32P2	6.71589	-1.67196	0.97789	-1.70976	0.0873095	NA	USP32P2	6.71589	0.584381	0.924027	0.632428	0.527107	NA
KLHL3	36.9267	-0.324421	0.410261	-0.790767	0.42908	0.767732	KLHL3	36.9267	0.584353	0.413985	1.41153	0.158088	0.65253
AKIP1	525.419	0.0181377	0.201241	0.0901294	0.928184	0.98033	AKIP1	525.419	0.584275	0.200464	2.91461	0.00356129	0.0946732
FKSG29	2.50675	-3.0711	1.61525	-1.90131	0.057261	NA	FKSG29	2.50675	0.583921	1.15772	0.504373	0.614	NA
PELI1	115.539	0.293644	0.262439	1.1189	0.263182	0.636286	PELI1	115.539	0.583154	0.248323	2.34837	0.0188559	0.252134
SAMD11	15.6785	0.619106	0.468864	1.32044	0.186688	0.547456	SAMD11	15.6785	0.583123	0.625639	0.932044	0.351314	0.830753
LOC100093631	13.8208	-0.479009	0.538471	-0.889572	0.373696	NA	LOC100093631	13.8208	0.582538	0.510854	1.14032	0.254152	0.758617
TRIM52	1.57018	-1.29569	1.46823	-0.882484	0.377515	NA	TRIM52	1.57018	0.582077	1.45866	0.39905	0.689857	NA
FTL	63844.2	0.464899	0.137177	3.38903	0.000701396	0.0329599	FTL	63844.2	0.582047	0.137183	4.24284	2.20707e-05	0.00231991
NDP	33.4917	0.690577	0.424261	1.62772	0.103585	0.425634	NDP	33.4917	0.580732	0.391956	1.48163	0.13844	0.627123
C1QTNF1	91.6533	1.06359	0.385678	2.75773	0.00582049	0.110589	C1QTNF1	91.6533	0.580332	0.344981	1.68222	0.0925269	0.540389
FCRLB	19.3421	0.249565	0.472688	0.527969	0.597521	0.859094	FCRLB	19.3421	0.580288	0.49096	1.18195	0.237227	0.741684
HEY1	47.5842	-0.163871	0.468741	-0.349598	0.72664	0.912315	HEY1	47.5842	0.579842	0.463773	1.25027	0.2112	0.715322
ZC3H12C	418.858	0.511594	0.192738	2.65436	0.00794601	0.132107	ZC3H12C	418.858	0.579588	0.185365	3.12673	0.0017676	0.0596835
SLC25A6	5802.15	0.678284	0.166053	4.08474	4.41265e-05	0.00520128	SLC25A6	5802.15	0.579127	0.166166	3.48523	0.000491714	0.0241619
C19orf35	5.56767	0.767999	0.805669	0.953244	0.340466	NA	C19orf35	5.56767	0.578555	0.839848	0.688881	0.490898	NA
C10orf10	41.3411	0.241974	0.431059	0.561349	0.57456	0.846688	C10orf10	41.3411	0.577878	0.415432	1.39103	0.164217	0.659566
IRGQ	281.157	1.25522	0.288261	4.35445	1.33404e-05	0.00246387	IRGQ	281.157	0.577834	0.283056	2.04141	0.0412098	0.382427
OR8D1	47.8663	1.17648	0.381277	3.08563	0.00203119	0.0619591	OR8D1	47.8663	0.577566	0.324342	1.78073	0.0749563	0.497695
C5orf4	16.4137	-0.753897	0.544155	-1.38544	0.165917	0.521355	C5orf4	16.4137	0.577238	0.577707	0.999189	0.317703	0.813782
ITGA8	124.659	0.456884	0.649756	0.703163	0.481954	0.799856	ITGA8	124.659	0.576279	0.646443	0.89146	0.372682	0.844513
DUS3L	101.729	0.394586	0.220887	1.78637	0.0740393	0.361151	DUS3L	101.729	0.576158	0.217069	2.65427	0.00794812	0.151799
TMX4	3387.56	0.45959	0.176093	2.60992	0.00905627	0.141275	TMX4	3387.56	0.575252	0.174976	3.2876	0.00101045	0.0401786
CSF1	568.645	0.109957	0.181705	0.60514	0.545086	0.835369	CSF1	568.645	0.57476	0.178883	3.21305	0.00131335	0.0491512
GCNT3	3.5537	-0.508631	1.16855	-0.435267	0.663368	NA	GCNT3	3.5537	0.574613	1.04762	0.548491	0.583355	NA
CTNS	443.868	0.331195	0.227759	1.45415	0.145905	0.496455	CTNS	443.868	0.574133	0.226481	2.53501	0.0112443	0.186704
SPP1	281.852	0.843043	0.280857	3.00168	0.00268494	0.0731726	SPP1	281.852	0.57368	0.284248	2.01824	0.0435668	0.392133
C8orf73	1.30358	2.14689	2.10818	1.01836	0.308507	NA	C8orf73	1.30358	0.573457	1.87939	0.30513	0.760267	NA
FPGT	2.91681	-1.42771	1.35882	-1.0507	0.293396	NA	FPGT	2.91681	0.572385	1.32921	0.430619	0.666745	NA
KIAA1644	105.53	0.0893705	0.346788	0.257709	0.796631	0.934805	KIAA1644	105.53	0.571656	0.353066	1.61912	0.105422	0.57064
RARRES2	177.798	1.16757	0.32842	3.55512	0.000377804	0.0220786	RARRES2	177.798	0.570891	0.315824	1.80762	0.0706656	0.488956
LOC100507547	1.30732	-1.83369	1.82882	-1.00266	0.316023	NA	LOC100507547	1.30732	0.569511	1.47984	0.384847	0.700351	NA
TM6SF2	6.49461	-0.0423266	0.687534	-0.0615629	0.950911	NA	TM6SF2	6.49461	0.569222	0.693956	0.820257	0.41207	NA
ZNF443	18.3948	0.246279	0.563789	0.436828	0.662236	0.885781	ZNF443	18.3948	0.569114	0.558051	1.01982	0.307812	0.805619
FLJ20021	39.2098	0.338471	0.408932	0.827695	0.407843	0.752838	FLJ20021	39.2098	0.568741	0.382951	1.48515	0.137503	0.625807
MEX3C	415.217	0.286065	0.140584	2.03483	0.041868	0.279913	MEX3C	415.217	0.568739	0.138014	4.12089	3.77414e-05	0.00350937
HMGCR	1647.14	0.403551	0.161371	2.50076	0.0123929	0.16532	HMGCR	1647.14	0.568616	0.161497	3.52091	0.000430074	0.021752
INHBA	13088.7	0.524938	0.132589	3.95913	7.52235e-05	0.00732735	INHBA	13088.7	0.568592	0.132212	4.30062	1.70321e-05	0.00201847
SIK1	180.888	0.244217	0.21663	1.12735	0.259596	0.632458	SIK1	180.888	0.567977	0.199676	2.84449	0.00444828	0.108191
TMEM204	90.898	0.686942	0.304478	2.25613	0.0240624	0.219815	TMEM204	90.898	0.567905	0.306201	1.85468	0.0636415	0.472252
IFI30	629.329	0.391217	0.259433	1.50797	0.131562	0.479053	IFI30	629.329	0.567812	0.255726	2.2204	0.0263919	0.308439
ZNF554	26.2679	-0.494827	0.414973	-1.19243	0.233092	0.604927	ZNF554	26.2679	0.567505	0.37871	1.49852	0.133997	0.621621
FOXQ1	56.6642	-0.0734067	0.500281	-0.146731	0.883344	0.964047	FOXQ1	56.6642	0.567343	0.462697	1.22616	0.220137	0.726459
SPHK1	1149.66	0.483448	0.175751	2.75076	0.00594577	0.111939	SPHK1	1149.66	0.567132	0.175286	3.23546	0.00121446	0.0463105
LIPT1	4.29956	0.913147	1.0052	0.908422	0.363655	NA	LIPT1	4.29956	0.566285	1.03286	0.548269	0.583508	NA
DDIT3	4.25064	0.098476	0.88663	0.111068	0.911563	NA	DDIT3	4.25064	0.566211	0.91967	0.615668	0.538114	NA
SPAG16	53.8843	0.661579	0.362406	1.82552	0.0679231	0.348021	SPAG16	53.8843	0.565922	0.376481	1.50319	0.13279	0.619756
GNG4	15.7846	0.651598	0.580007	1.12343	0.261255	0.634602	GNG4	15.7846	0.564666	0.562465	1.00391	0.315421	0.812209
SPTBN4	2.31755	-1.327	1.92618	-0.688927	0.490869	NA	SPTBN4	2.31755	0.564608	1.52898	0.369271	0.711926	NA
MESDC1	32.7336	-0.268282	0.410823	-0.653035	0.513734	0.818183	MESDC1	32.7336	0.563777	0.403003	1.39894	0.16183	0.657334
DIEXF	588.358	-0.117982	0.242051	-0.487425	0.625957	0.86959	DIEXF	588.358	0.563594	0.241537	2.33336	0.0196292	0.259037
LNP1	11.269	-0.0921866	0.665472	-0.138528	0.889823	NA	LNP1	11.269	0.563431	0.60685	0.928452	0.353173	0.832195
YDJC	34.5282	0.280074	0.386492	0.724657	0.468663	0.791314	YDJC	34.5282	0.563287	0.38114	1.4779	0.139435	0.628452
CEP250	479.202	0.277904	0.209577	1.32602	0.184832	0.545481	CEP250	479.202	0.561898	0.206438	2.72187	0.00649127	0.135521
IL2RB	3.06767	1.69029	1.33584	1.26534	0.205749	NA	IL2RB	3.06767	0.561672	1.53356	0.366254	0.714175	NA
ZNF624	20.2729	-0.316081	0.46954	-0.673171	0.500839	0.813315	ZNF624	20.2729	0.561196	0.443914	1.2642	0.206158	0.708368
INPP5J	2.37589	0.737814	1.51661	0.486489	0.62662	NA	INPP5J	2.37589	0.560279	1.38765	0.40376	0.686389	NA
SLC29A2	3.43652	0.514733	0.982691	0.5238	0.600418	NA	SLC29A2	3.43652	0.559835	0.993049	0.563753	0.572922	NA
SNORA79	8.01172	0.264729	0.796769	0.332254	0.739698	NA	SNORA79	8.01172	0.558827	0.725841	0.769902	0.441358	0.87693
NMB	28.8082	0.346352	0.430911	0.803768	0.421531	0.763576	NMB	28.8082	0.558352	0.457794	1.21966	0.222595	0.7284
DDX60L	199.96	0.197733	0.192431	1.02755	0.304161	0.673887	DDX60L	199.96	0.558049	0.187428	2.97741	0.00290697	0.083865
ANGPT2	21.6911	-0.13157	0.62193	-0.211551	0.832457	0.946689	ANGPT2	21.6911	0.557963	0.576387	0.968036	0.333026	0.822582
EDN1	342.244	-0.148573	0.268447	-0.553453	0.579953	0.84969	EDN1	342.244	0.557661	0.265035	2.1041	0.0353694	0.35898
NKX2-6	8.70864	0.503533	0.656256	0.767283	0.442914	NA	NKX2-6	8.70864	0.557366	0.68665	0.811718	0.416954	0.867626
ZNF763	16.7089	-0.858348	0.524068	-1.63786	0.101452	0.421025	ZNF763	16.7089	0.557352	0.490588	1.13609	0.255918	0.761052
C2orf76	13.5352	-0.23872	0.57174	-0.417533	0.676289	NA	C2orf76	13.5352	0.556977	0.484761	1.14897	0.250567	0.754935
COL7A1	401.006	0.511288	0.319474	1.6004	0.109509	0.438458	COL7A1	401.006	0.556667	0.318765	1.74632	0.0807547	0.513146
ASS1	173.493	0.290195	0.236608	1.22648	0.220018	0.589252	ASS1	173.493	0.556305	0.221022	2.51697	0.0118368	0.192811
ANXA2P1	5.57095	0.66424	0.99011	0.670874	0.502301	NA	ANXA2P1	5.57095	0.555791	1.00019	0.555686	0.578425	NA
LPPR4	84.8031	0.454007	0.318164	1.42696	0.153592	0.50675	LPPR4	84.8031	0.555729	0.35014	1.58716	0.112476	0.584131
TTC29	50.5602	0.796543	0.402408	1.97944	0.0477665	0.294487	TTC29	50.5602	0.55556	0.358295	1.55057	0.121005	0.601079
CUTC	59.6014	0.767269	0.273691	2.80342	0.0050564	0.101641	CUTC	59.6014	0.554929	0.255626	2.17087	0.0299414	0.329729
CTH	34.3264	0.705641	0.480435	1.46875	0.1419	0.491164	CTH	34.3264	0.554368	0.458018	1.21036	0.22614	0.731116
KIAA1217	41.6779	0.240143	0.369695	0.649571	0.51597	0.819337	KIAA1217	41.6779	0.553433	0.327349	1.69065	0.0909037	0.536512
CALCRL	2.51527	-0.894062	1.21956	-0.7331	0.463497	NA	CALCRL	2.51527	0.55298	1.16248	0.475691	0.634295	NA
PIGW	21.3687	0.0558822	0.407306	0.1372	0.890873	0.966523	PIGW	21.3687	0.551935	0.431082	1.28035	0.200423	0.702328
[truncated: 15,446 more rows]
